# Supplementary material for: Exploring the antimicrobial properties of dark-operating ceramic-based nanocomposite materials for the disinfection of indoor air
Source: PLoS One. 2019 Oct 23;14(10):e0224114. doi: 10.1371/journal.pone.0224114 (PMC6808436; doi:10.1371/journal.pone.0224114)
Supplement: S1 Data — This file contains the data obtained for the experiments analyzed via the BioTrak 9510-BD. The data set has been sorted out to facilitate reading. (XLSX) [file pone.0224114.s001.xlsx]

## Sheet: NoMaterial_0,2ms
Modèle:	9510-BD-P
No série:	95101613002
Version d'Application:	3.0.0.0
Dernière Calibration:	2017-10-16
Calibration:	2018-10-16
Version Firmware:	1.3
Version d'Algorithme	7002622
Ethernet IP:	0.0.0.0
USB IP:	169.254.106.45
Débit (m3 / Min)	0.0283
Tailles Seuil (µm)	0.5	0.7	1	3	5	10
Sampling time	Ca1 Taille (µm)	T-CNT Ca1 Cumul (# / m3)	T-CNT Ca1 Diff (# / m3)	Ca2 Taille (µm)	T-CNT Ca2 Cumul (# / m3)	T-CNT Ca2 Diff (# / m3)	Ca3 Taille (µm)	T-CNT Ca3 Cumul (# / m3)	T-CNT Ca3 Diff (# / m3)	Ca4 Taille (µm)	T-CNT Ca4 Cumul (# / m3)	T-CNT Ca4 Diff (# / m3)	Ca5 Taille (µm)	T-CNT Ca5 Cumul (# / m3)	T-CNT Ca5 Diff (# / m3)	Ca6 Taille (µm)	T-CNT Ca6 Cumul (# / m3)	T-CNT Ca6 Diff (# / m3)	Ca1 Taille (µm)	V-CNT Ca1 Cumul (# / m3)	V-CNT Ca1 Diff (# / m3)	Ca2 Taille (µm)	V-CNT Ca2 Cumul (# / m3)	V-CNT Ca2 Diff (# / m3)	Ca3 Taille (µm)	V-CNT Ca3 Cumul (# / m3)	V-CNT Ca3 Diff (# / m3)	Ca4 Taille (µm)	V-CNT Ca4 Cumul (# / m3)	V-CNT Ca4 Diff (# / m3)	Ca5 Taille (µm)	V-CNT Ca5 Cumul (# / m3)	V-CNT Ca5 Diff (# / m3)	Ca6 Taille (µm)	V-CNT Ca6 Cumul (# / m3)	V-CNT Ca6 Diff (# / m3)	Volume (m3)
00:00:00	0.5	12492510	10372930	0.7	2119576	1421767	1	697809	669682	3	28127	24240	5	3887	3604	10	283	283	0.5	6148.4	0	0.7	6148.4	0	1	6148.4	4806	3	1342.8	1272	5	70.7	0	10	70.7	71	0.01415
00:10:00	0.5	11081480	9381131	0.7	1700353	1218304	1	482050	470883	3	11166	9611	5	1555	1413	10	141	141	0.5	2614.8	0	0.7	2614.8	0	1	2614.8	2191	3	424	424	5	0	0	10	0	0	0.01415
00:20:00	0.5	10056180	8593145	0.7	1463039	1088905	1	374134	368481	3	5654	5088	5	565	565	10	0	0	0.5	848.1	0	0.7	848.1	0	1	848.1	707	3	141.3	141	5	0	0	10	0	0	0.01415
00:30:00	0.5	9367279	8041555	0.7	1325724	994417	1	331307	326855	3	4452	3816	5	636	636	10	0	0	0.5	565.4	0	0.7	565.4	0	1	565.4	565	3	0	0	5	0	0	10	0	0	0.01415
00:40:00	0.5	8812862	7596396	0.7	1216466	919788	1	296679	293993	3	2686	2473	5	212	212	10	0	0	0.5	353.4	0	0.7	353.4	0	1	353.4	353	3	0	0	5	0	0	10	0	0	0.01415
00:50:00	0.5	8527845	7374629	0.7	1153216	874134	1	279081	275548	3	3534	3039	5	495	495	10	0	0	0.5	636	0	0.7	636	0	1	636	636	3	0	0	5	0	0	10	0	0	0.01415
01:00:00	0.5	8110742	7027138	0.7	1083604	829329	1	254276	251873	3	2403	2332	5	71	71	10	0	0	0.5	282.7	0	0.7	282.7	0	1	282.7	212	3	70.7	71	5	0	0	10	0	0	0.01415
01:10:00	0.5	7874841	6837174	0.7	1037668	797244	1	240424	238445	3	1979	1484	5	495	495	10	0	0	0.5	353.4	0	0.7	353.4	0	1	353.4	283	3	70.7	71	5	0	0	10	0	0	0.01415
01:20:00	0.5	7584594	6591308	0.7	993286	760283	1	233004	230035	3	2968	2473	5	495	495	10	0	0	0.5	424	0	0.7	424	0	1	424	424	3	0	0	5	0	0	10	0	0	0.01415
01:30:00	0.5	7439788	6452085	0.7	987703	756466	1	231237	229258	3	1979	1696	5	283	283	10	0	0	0.5	141.3	0	0.7	141.3	0	1	141.3	141	3	0	0	5	0	0	10	0	0	0.01415
01:40:00	0.5	7323180	6368480	0.7	954700	739152	1	215548	213640	3	1908	1767	5	141	141	10	0	0	0.5	212	0	0.7	212	0	1	212	141	3	70.7	71	5	0	0	10	0	0	0.01415
01:50:00	0.5	7222898	6283604	0.7	939293	723534	1	215760	213922	3	1837	1343	5	495	424	10	71	71	0.5	494.7	0	0.7	494.7	0	1	494.7	353	3	141.3	141	5	0	0	10	0	0	0.01415
02:00:00	0.5	7192862	6271661	0.7	921201	707562	1	213640	211873	3	1767	1555	5	212	141	10	71	71	0.5	141.3	0	0.7	141.3	0	1	141.3	141	3	0	0	5	0	0	10	0	0	0.01415
Modèle:	9510-BD-P
No série:	95101613002
Version d'Application:	3.0.0.0
Dernière Calibration:	2017-10-16
Calibration:	2018-10-16
Version Firmware:	1.3
Version d'Algorithme	7002622
Ethernet IP:	0.0.0.0
USB IP:	169.254.106.45
Débit (m3 / Min)	0.0283
Tailles Seuil (µm)	0.5	0.7	1	3	5	10
Sampling time	Ca1 Taille (µm)	T-CNT Ca1 Cumul (# / m3)	T-CNT Ca1 Diff (# / m3)	Ca2 Taille (µm)	T-CNT Ca2 Cumul (# / m3)	T-CNT Ca2 Diff (# / m3)	Ca3 Taille (µm)	T-CNT Ca3 Cumul (# / m3)	T-CNT Ca3 Diff (# / m3)	Ca4 Taille (µm)	T-CNT Ca4 Cumul (# / m3)	T-CNT Ca4 Diff (# / m3)	Ca5 Taille (µm)	T-CNT Ca5 Cumul (# / m3)	T-CNT Ca5 Diff (# / m3)	Ca6 Taille (µm)	T-CNT Ca6 Cumul (# / m3)	T-CNT Ca6 Diff (# / m3)	Ca1 Taille (µm)	V-CNT Ca1 Cumul (# / m3)	V-CNT Ca1 Diff (# / m3)	Ca2 Taille (µm)	V-CNT Ca2 Cumul (# / m3)	V-CNT Ca2 Diff (# / m3)	Ca3 Taille (µm)	V-CNT Ca3 Cumul (# / m3)	V-CNT Ca3 Diff (# / m3)	Ca4 Taille (µm)	V-CNT Ca4 Cumul (# / m3)	V-CNT Ca4 Diff (# / m3)	Ca5 Taille (µm)	V-CNT Ca5 Cumul (# / m3)	V-CNT Ca5 Diff (# / m3)	Ca6 Taille (µm)	V-CNT Ca6 Cumul (# / m3)	V-CNT Ca6 Diff (# / m3)	Volume (m3)
00:00:00	0.5	9582332	7818516	0.7	1763816	1086219	1	677597	644170	3	33428	27774	5	5654	5230	10	424	424	0.5	8904.6	0	0.7	8904.6	0	1	8904.6	6855	3	2049.5	1767	5	282.7	283	10	0	0	0.01415
00:10:00	0.5	8808749	7318060	0.7	1490690	962568	1	528122	511791	3	16331	13716	5	2616	2333	10	283	283	0.5	4948.9	0	0.7	4948.9	0	1	4948.9	4454	3	494.9	495	5	0	0	10	0	0	0.0141445
00:20:00	0.5	8082756	6851661	0.7	1231096	855972	1	375124	367774	3	7350	6714	5	636	636	10	0	0	0.5	2049.5	0	0.7	2049.5	0	1	2049.5	1696	3	353.4	353	5	0	0	10	0	0	0.01415
00:30:00	0.5	7593498	6501272	0.7	1092226	794276	1	297951	293004	3	4947	4382	5	565	495	10	71	71	0.5	1484.1	0	0.7	1484.1	0	1	1484.1	1484	3	0	0	5	0	0	10	0	0	0.01415
00:40:00	0.5	7330742	6329117	0.7	1001625	738163	1	263463	259081	3	4382	3958	5	424	353	10	71	71	0.5	353.4	0	0.7	353.4	0	1	353.4	353	3	0	0	5	0	0	10	0	0	0.01415
00:50:00	0.5	7048481	6102332	0.7	946148	714700	1	231449	228339	3	3110	2827	5	283	212	10	71	71	0.5	706.7	0	0.7	706.7	0	1	706.7	565	3	141.3	141	5	0	0	10	0	0	0.01415
01:00:00	0.5	6896820	5979788	0.7	917032	695760	1	221272	219081	3	2191	1837	5	353	353	10	0	0	0.5	282.7	0	0.7	282.7	0	1	282.7	283	3	0	0	5	0	0	10	0	0	0.01415
01:10:00	0.5	6739011	5875406	0.7	863604	662120	1	201484	199859	3	1625	1484	5	141	141	10	0	0	0.5	565.4	0	0.7	565.4	0	1	565.4	495	3	70.7	71	5	0	0	10	0	0	0.01415
01:20:00	0.5	6536326	5719718	0.7	816608	629046	1	187562	185936	3	1625	1343	5	283	283	10	0	0	0.5	282.7	0	0.7	282.7	0	1	282.7	283	3	0	0	5	0	0	10	0	0	0.01415
01:30:00	0.5	6546290	5720424	0.7	825866	638799	1	187067	185159	3	1908	1837	5	71	71	10	0	0	0.5	212	0	0.7	212	0	1	212	212	3	0	0	5	0	0	10	0	0	0.01415
01:40:00	0.5	6441060	5630813	0.7	810247	633145	1	177103	175760	3	1343	1272	5	71	71	10	0	0	0.5	282.7	0	0.7	282.7	0	1	282.7	283	3	0	0	5	0	0	10	0	0	0.01415
01:50:00	0.5	6573428	5738586	0.7	834841	644806	1	190035	187915	3	2120	1908	5	212	212	10	0	0	0.5	282.7	0	0.7	282.7	0	1	282.7	283	3	0	0	5	0	0	10	0	0	0.01415
02:00:00	0.5	6381696	5577880	0.7	803816	621343	1	182474	180424	3	2049	1696	5	353	353	10	0	0	0.5	636	0	0.7	636	0	1	636	565	3	70.7	71	5	0	0	10	0	0	0.01415
Modèle:	9510-BD-P
No série:	95101613002
Version d'Application:	3.0.0.0
Dernière Calibration:	2017-10-16
Calibration:	2018-10-16
Version Firmware:	1.3
Version d'Algorithme	7002622
Ethernet IP:	0.0.0.0
USB IP:	169.254.106.45
Débit (m3 / Min)	0.0283
Tailles Seuil (µm)	0.5	0.7	1	3	5	10
Sampling time	Ca1 Taille (µm)	T-CNT Ca1 Cumul (# / m3)	T-CNT Ca1 Diff (# / m3)	Ca2 Taille (µm)	T-CNT Ca2 Cumul (# / m3)	T-CNT Ca2 Diff (# / m3)	Ca3 Taille (µm)	T-CNT Ca3 Cumul (# / m3)	T-CNT Ca3 Diff (# / m3)	Ca4 Taille (µm)	T-CNT Ca4 Cumul (# / m3)	T-CNT Ca4 Diff (# / m3)	Ca5 Taille (µm)	T-CNT Ca5 Cumul (# / m3)	T-CNT Ca5 Diff (# / m3)	Ca6 Taille (µm)	T-CNT Ca6 Cumul (# / m3)	T-CNT Ca6 Diff (# / m3)	Ca1 Taille (µm)	V-CNT Ca1 Cumul (# / m3)	V-CNT Ca1 Diff (# / m3)	Ca2 Taille (µm)	V-CNT Ca2 Cumul (# / m3)	V-CNT Ca2 Diff (# / m3)	Ca3 Taille (µm)	V-CNT Ca3 Cumul (# / m3)	V-CNT Ca3 Diff (# / m3)	Ca4 Taille (µm)	V-CNT Ca4 Cumul (# / m3)	V-CNT Ca4 Diff (# / m3)	Ca5 Taille (µm)	V-CNT Ca5 Cumul (# / m3)	V-CNT Ca5 Diff (# / m3)	Ca6 Taille (µm)	V-CNT Ca6 Cumul (# / m3)	V-CNT Ca6 Diff (# / m3)	Volume (m3)
00:00:00	0.5	1808905	1060424	0.7	748481	279223	1	469258	428410	3	40848	31943	5	8905	8269	10	636	636	0.5	4452.3	0	0.7	4452.3	0	1	4452.3	3534	3	918.7	848	5	70.7	71	10	0	0	0.01415
00:10:00	0.5	1514770	937032	0.7	577739	247633	1	330106	315406	3	14700	13004	5	1696	1696	10	0	0	0.5	1554.8	0	0.7	1554.8	0	1	1554.8	1272	3	282.7	212	5	70.7	71	10	0	0	0.01415
00:20:00	0.5	1320141	833852	0.7	486290	225442	1	260848	254134	3	6714	5724	5	989	707	10	283	283	0.5	1201.4	0	0.7	1201.4	0	1	1201.4	1131	3	70.7	71	5	0	0	10	0	0	0.01415
00:30:00	0.5	1238163	788269	0.7	449894	206997	1	242898	237597	3	5300	4876	5	424	353	10	71	71	0.5	565.4	0	0.7	565.4	0	1	565.4	495	3	70.7	71	5	0	0	10	0	0	0.01415
00:40:00	0.5	1212085	784947	0.7	427138	207209	1	219929	215194	3	4735	4170	5	565	495	10	71	71	0.5	706.7	0	0.7	706.7	0	1	706.7	495	3	212	212	5	0	0	10	0	0	0.01415
00:50:00	0.5	1186431	772438	0.7	413993	202403	1	211590	208127	3	3463	3180	5	283	212	10	71	71	0.5	777.4	0	0.7	777.4	0	1	777.4	636	3	141.3	71	5	70.7	71	10	0	0	0.01415
01:00:00	0.5	1225512	786926	0.7	438587	213074	1	225512	221484	3	4028	3251	5	777	636	10	141	141	0.5	848.1	0	0.7	848.1	0	1	848.1	777	3	70.7	71	5	0	0	10	0	0	0.01415
01:10:00	0.5	1248481	816820	0.7	431661	216325	1	215336	212438	3	2898	2473	5	424	353	10	71	71	0.5	1130.7	0	0.7	1130.7	0	1	1130.7	848	3	282.7	283	5	0	0	10	0	0	0.01415
01:20:00	0.5	1309753	858304	0.7	451449	227774	1	223675	220283	3	3392	3039	5	353	353	10	0	0	0.5	848.1	0	0.7	848.1	0	1	848.1	777	3	70.7	71	5	0	0	10	0	0	0.01415
01:30:00	0.5	1361414	902686	0.7	458728	232792	1	225936	222191	3	3746	3322	5	424	353	10	71	71	0.5	1342.8	0	0.7	1342.8	0	1	1342.8	1201	3	141.3	141	5	0	0	10	0	0	0.01415
01:40:00	0.5	1397244	940283	0.7	456961	236537	1	220424	217597	3	2827	2615	5	212	212	10	0	0	0.5	565.4	0	0.7	565.4	0	1	565.4	353	3	212	212	5	0	0	10	0	0	0.01415
01:50:00	0.5	1517597	1020495	0.7	497103	257032	1	240071	236537	3	3534	3322	5	212	141	10	71	71	0.5	282.7	0	0.7	282.7	0	1	282.7	283	3	0	0	5	0	0	10	0	0	0.01415
02:00:00	0.5	1480565	994912	0.7	485654	253216	1	232438	229823	3	2615	2403	5	212	141	10	71	71	0.5	494.7	0	0.7	494.7	0	1	494.7	283	3	212	141	5	70.7	71	10	0	0	0.01415

## Sheet: AluminaBeads
Speed	0.2 m/s
Modèle:	9510-BD-P
No série:	95101613002
Version d'Application:	3.0.0.0
Dernière Calibration:	2017-10-16
Calibration:	2018-10-16
Version Firmware:	1.3
Version d'Algorithme	7002622
Ethernet IP:	0.0.0.0
USB IP:	169.254.106.45
Débit (m3 / Min)	0.0283
Tailles Seuil (µm)	0.5	0.7	1	3	5	10
Sampling time	Ca1 Taille (µm)	T-CNT Ca1 Cumul (# / m3)	T-CNT Ca1 Diff (# / m3)	Ca2 Taille (µm)	T-CNT Ca2 Cumul (# / m3)	T-CNT Ca2 Diff (# / m3)	Ca3 Taille (µm)	T-CNT Ca3 Cumul (# / m3)	T-CNT Ca3 Diff (# / m3)	Ca4 Taille (µm)	T-CNT Ca4 Cumul (# / m3)	T-CNT Ca4 Diff (# / m3)	Ca5 Taille (µm)	T-CNT Ca5 Cumul (# / m3)	T-CNT Ca5 Diff (# / m3)	Ca6 Taille (µm)	T-CNT Ca6 Cumul (# / m3)	T-CNT Ca6 Diff (# / m3)	Ca1 Taille (µm)	V-CNT Ca1 Cumul (# / m3)	V-CNT Ca1 Diff (# / m3)	Ca2 Taille (µm)	V-CNT Ca2 Cumul (# / m3)	V-CNT Ca2 Diff (# / m3)	Ca3 Taille (µm)	V-CNT Ca3 Cumul (# / m3)	V-CNT Ca3 Diff (# / m3)	Ca4 Taille (µm)	V-CNT Ca4 Cumul (# / m3)	V-CNT Ca4 Diff (# / m3)	Ca5 Taille (µm)	V-CNT Ca5 Cumul (# / m3)	V-CNT Ca5 Diff (# / m3)	Ca6 Taille (µm)	V-CNT Ca6 Cumul (# / m3)	V-CNT Ca6 Diff (# / m3)	Volume (m3)
00:00:00	0.5	4868904	3345512	0.7	1523392	629329	1	894064	828763	3	65300	59081	5	6219	5936	10	283	283	0.5	29328.6	0	0.7	29328.6	0	1	29328.6	23604	3	5724.4	5654	5	70.7	71	10	0	0	0.01415
00:10:00	0.5	3778728	2904806	0.7	873922	434558	1	439364	417597	3	21767	19929	5	1837	1696	10	141	141	0.5	11660.8	0	0.7	11660.8	0	1	11660.8	9682	3	1978.8	1767	5	212	141	10	70.7	71	0.01415
00:20:00	0.5	3170530	2579647	0.7	590883	332368	1	258516	249541	3	8975	8057	5	919	919	10	0	0	0.5	3674.9	0	0.7	3674.9	0	1	3674.9	3251	3	424	424	5	0	0	10	0	0	0.01415
00:30:00	0.5	2828269	2399364	0.7	428905	261201	1	167703	162898	3	4806	4382	5	424	353	10	71	71	0.5	1978.8	0	0.7	1978.8	0	1	1978.8	1908	3	70.7	71	5	0	0	10	0	0	0.01415
00:40:00	0.5	2655901	2297950	0.7	357951	237951	1	120000	117103	3	2898	2473	5	424	353	10	71	71	0.5	1060.1	0	0.7	1060.1	0	1	1060.1	989	3	70.7	71	5	0	0	10	0	0	0.01415
00:50:00	0.5	2518657	2207208	0.7	311449	212650	1	98799	97244	3	1555	1413	5	141	141	10	0	0	0.5	636	0	0.7	636	0	1	636	565	3	70.7	71	5	0	0	10	0	0	0.01415
01:00:00	0.5	2447067	2165088	0.7	281979	191095	1	90883	87703	3	3180	2544	5	636	636	10	0	0	0.5	636	0	0.7	636	0	1	636	636	3	0	0	5	0	0	10	0	0	0.01415
01:10:00	0.5	2416749	2141343	0.7	275406	194346	1	81060	79435	3	1625	1272	5	353	283	10	71	71	0.5	636	0	0.7	636	0	1	636	424	3	212	141	5	70.7	0	10	70.7	71	0.01415
01:20:00	0.5	2336749	2072792	0.7	263958	181908	1	82049	79081	3	2968	2261	5	707	636	10	71	71	0.5	282.7	0	0.7	282.7	0	1	282.7	283	3	0	0	5	0	0	10	0	0	0.01415
01:30:00	0.5	2360990	2102050	0.7	258940	180283	1	78657	76042	3	2615	1908	5	707	495	10	212	212	0.5	636	0	0.7	636	0	1	636	636	3	0	0	5	0	0	10	0	0	0.01415
01:40:00	0.5	2279152	2032792	0.7	246360	170318	1	76042	73286	3	2756	2120	5	636	636	10	0	0	0.5	565.4	0	0.7	565.4	0	1	565.4	495	3	70.7	71	5	0	0	10	0	0	0.01415
01:50:00	0.5	2224240	1978304	0.7	245936	168622	1	77314	73781	3	3534	2898	5	636	636	10	0	0	0.5	989.4	0	0.7	989.4	0	1	989.4	919	3	70.7	71	5	0	0	10	0	0	0.01415
02:00:00	0.5	2174064	1933852	0.7	240212	168481	1	71731	69753	3	1979	1625	5	353	283	10	71	71	0.5	706.7	0	0.7	706.7	0	1	706.7	636	3	70.7	71	5	0	0	10	0	0	0.01415
Speed	0.2 m/s
Modèle:	9510-BD-P
No série:	95101613002
Version d'Application:	3.0.0.0
Dernière Calibration:	2017-10-16
Calibration:	2018-10-16
Version Firmware:	1.3
Version d'Algorithme	7002622
Ethernet IP:	0.0.0.0
USB IP:	169.254.106.45
Débit (m3 / Min)	0.0283
Tailles Seuil (µm)	0.5	0.7	1	3	5	10
Sampling time	Ca1 Taille (µm)	T-CNT Ca1 Cumul (# / m3)	T-CNT Ca1 Diff (# / m3)	Ca2 Taille (µm)	T-CNT Ca2 Cumul (# / m3)	T-CNT Ca2 Diff (# / m3)	Ca3 Taille (µm)	T-CNT Ca3 Cumul (# / m3)	T-CNT Ca3 Diff (# / m3)	Ca4 Taille (µm)	T-CNT Ca4 Cumul (# / m3)	T-CNT Ca4 Diff (# / m3)	Ca5 Taille (µm)	T-CNT Ca5 Cumul (# / m3)	T-CNT Ca5 Diff (# / m3)	Ca6 Taille (µm)	T-CNT Ca6 Cumul (# / m3)	T-CNT Ca6 Diff (# / m3)	Ca1 Taille (µm)	V-CNT Ca1 Cumul (# / m3)	V-CNT Ca1 Diff (# / m3)	Ca2 Taille (µm)	V-CNT Ca2 Cumul (# / m3)	V-CNT Ca2 Diff (# / m3)	Ca3 Taille (µm)	V-CNT Ca3 Cumul (# / m3)	V-CNT Ca3 Diff (# / m3)	Ca4 Taille (µm)	V-CNT Ca4 Cumul (# / m3)	V-CNT Ca4 Diff (# / m3)	Ca5 Taille (µm)	V-CNT Ca5 Cumul (# / m3)	V-CNT Ca5 Diff (# / m3)	Ca6 Taille (µm)	V-CNT Ca6 Cumul (# / m3)	V-CNT Ca6 Diff (# / m3)	Volume (m3)
00:00:00	0.5	3106784	2093004	0.7	1013781	414841	1	598940	543675	3	55265	46643	5	8622	7915	10	707	707	0.5	10035.3	0	0.7	10035.3	0	1	10035.3	7703	3	2332.2	2191	5	141.3	71	10	70.7	71	0.01415
00:10:00	0.5	2619647	1870954	0.7	748693	353074	1	395618	369541	3	26078	23039	5	3039	2968	10	71	71	0.5	5088.3	0	0.7	5088.3	0	1	5088.3	3958	3	1130.7	1131	5	0	0	10	0	0	0.01415
00:20:00	0.5	2237385	1644523	0.7	592862	297668	1	295194	281201	3	13993	12014	5	1979	1979	10	0	0	0.5	2190.8	0	0.7	2190.8	0	1	2190.8	1837	3	353.4	353	5	0	0	10	0	0	0.01415
00:30:00	0.5	2165300	1612438	0.7	552862	291307	1	261555	251590	3	9965	8693	5	1272	1272	10	0	0	0.5	1625.4	0	0.7	1625.4	0	1	1625.4	1555	3	70.7	71	5	0	0	10	0	0	0.01415
00:40:00	0.5	2146219	1609187	0.7	537032	297385	1	239647	228198	3	11449	10177	5	1272	1272	10	0	0	0.5	1130.7	0	0.7	1130.7	0	1	1130.7	989	3	141.3	141	5	0	0	10	0	0	0.01415
00:50:00	0.5	2038587	1551166	0.7	487421	276325	1	211095	202544	3	8551	7986	5	565	424	10	141	141	0.5	1413.4	0	0.7	1413.4	0	1	1413.4	1343	3	70.7	71	5	0	0	10	0	0	0.01415
01:00:00	0.5	1830459	1404382	0.7	426078	241131	1	184947	179717	3	5230	4806	5	424	353	10	71	71	0.5	989.4	0	0.7	989.4	0	1	989.4	848	3	141.3	141	5	0	0	10	0	0	0.01415
01:10:00	0.5	1633357	1258375	0.7	374982	212580	1	162403	157173	3	5230	4735	5	495	424	10	71	71	0.5	989.4	0	0.7	989.4	0	1	989.4	777	3	212	212	5	0	0	10	0	0	0.01415
01:20:00	0.5	1459081	1137032	0.7	322050	197597	1	124452	120353	3	4099	3675	5	424	353	10	71	71	0.5	353.4	0	0.7	353.4	0	1	353.4	283	3	70.7	71	5	0	0	10	0	0	0.01415
01:30:00	0.5	1319223	1026855	0.7	292368	173569	1	118799	116184	3	2615	2120	5	495	495	10	0	0	0.5	494.7	0	0.7	494.7	0	1	494.7	495	3	0	0	5	0	0	10	0	0	0.01415
01:40:00	0.5	1208410	942686	0.7	265724	155053	1	110671	108410	3	2261	2120	5	141	141	10	0	0	0.5	494.7	0	0.7	494.7	0	1	494.7	495	3	0	0	5	0	0	10	0	0	0.01415
01:50:00	0.5	1119929	873710	0.7	246219	147421	1	98799	96042	3	2756	2615	5	141	141	10	0	0	0.5	424	0	0.7	424	0	1	424	283	3	141.3	141	5	0	0	10	0	0	0.01415
02:00:00	0.5	1072509	839859	0.7	232650	132721	1	99929	97244	3	2686	2191	5	495	495	10	0	0	0.5	565.4	0	0.7	565.4	0	1	565.4	565	3	0	0	5	0	0	10	0	0	0.01415
Speed	0.2 m/s
Modèle:	9510-BD-P
No série:	95101613002
Version d'Application:	3.0.0.0
Dernière Calibration:	2017-10-16
Calibration:	2018-10-16
Version Firmware:	1.3
Version d'Algorithme	7002622
Ethernet IP:	0.0.0.0
USB IP:	169.254.106.45
Débit (m3 / Min)	0.0283
Tailles Seuil (µm)	0.5	0.7	1	3	5	10
Sampling time	Ca1 Taille (µm)	T-CNT Ca1 Cumul (# / m3)	T-CNT Ca1 Diff (# / m3)	Ca2 Taille (µm)	T-CNT Ca2 Cumul (# / m3)	T-CNT Ca2 Diff (# / m3)	Ca3 Taille (µm)	T-CNT Ca3 Cumul (# / m3)	T-CNT Ca3 Diff (# / m3)	Ca4 Taille (µm)	T-CNT Ca4 Cumul (# / m3)	T-CNT Ca4 Diff (# / m3)	Ca5 Taille (µm)	T-CNT Ca5 Cumul (# / m3)	T-CNT Ca5 Diff (# / m3)	Ca6 Taille (µm)	T-CNT Ca6 Cumul (# / m3)	T-CNT Ca6 Diff (# / m3)	Ca1 Taille (µm)	V-CNT Ca1 Cumul (# / m3)	V-CNT Ca1 Diff (# / m3)	Ca2 Taille (µm)	V-CNT Ca2 Cumul (# / m3)	V-CNT Ca2 Diff (# / m3)	Ca3 Taille (µm)	V-CNT Ca3 Cumul (# / m3)	V-CNT Ca3 Diff (# / m3)	Ca4 Taille (µm)	V-CNT Ca4 Cumul (# / m3)	V-CNT Ca4 Diff (# / m3)	Ca5 Taille (µm)	V-CNT Ca5 Cumul (# / m3)	V-CNT Ca5 Diff (# / m3)	Ca6 Taille (µm)	V-CNT Ca6 Cumul (# / m3)	V-CNT Ca6 Diff (# / m3)	Volume (m3)
00:00:00	0.5	2558869	1439435	0.7	1119435	383322	1	736113	670318	3	65795	55760	5	10035	9399	10	636	636	0.5	19505.3	0	0.7	19505.3	0	1	19505.3	15053	3	4452.3	4099	5	353.4	283	10	70.7	71	0.01415
00:10:00	0.5	1749046	1097385	0.7	651661	265936	1	385724	365371	3	20353	18304	5	2049	1979	10	71	71	0.5	6431.1	0	0.7	6431.1	0	1	6431.1	5583	3	848.1	848	5	0	0	10	0	0	0.01415
00:20:00	0.5	1337809	899929	0.7	437880	196749	1	241131	231095	3	10035	8905	5	1131	1060	10	71	71	0.5	3604.2	0	0.7	3604.2	0	1	3604.2	2968	3	636	636	5	0	0	10	0	0	0.01415
00:30:00	0.5	1187562	835406	0.7	352156	176113	1	176042	170389	3	5654	4876	5	777	707	10	71	71	0.5	1625.4	0	0.7	1625.4	0	1	1625.4	1201	3	424	424	5	0	0	10	0	0	0.01415
00:40:00	0.5	1132297	807915	0.7	324382	169894	1	154488	149823	3	4664	4028	5	636	636	10	0	0	0.5	1342.8	0	0.7	1342.8	0	1	1342.8	1343	3	0	0	5	0	0	10	0	0	0.01415
00:50:00	0.5	1064806	763392	0.7	301413	168339	1	133074	129894	3	3180	2756	5	424	353	10	71	71	0.5	565.4	0	0.7	565.4	0	1	565.4	495	3	70.7	71	5	0	0	10	0	0	0.01415
01:00:00	0.5	1002615	729470	0.7	273145	156466	1	116678	114346	3	2332	1767	5	565	495	10	71	71	0.5	353.4	0	0.7	353.4	0	1	353.4	353	3	0	0	5	0	0	10	0	0	0.01415
01:10:00	0.5	977809	715972	0.7	261838	148905	1	112933	110389	3	2544	2191	5	353	353	10	0	0	0.5	353.4	0	0.7	353.4	0	1	353.4	353	3	0	0	5	0	0	10	0	0	0.01415
01:20:00	0.5	946219	692933	0.7	253286	146572	1	106714	104099	3	2615	2403	5	212	212	10	0	0	0.5	706.7	0	0.7	706.7	0	1	706.7	636	3	70.7	71	5	0	0	10	0	0	0.01415
01:30:00	0.5	929187	689682	0.7	239505	135336	1	104170	102474	3	1696	1413	5	283	283	10	0	0	0.5	141.3	0	0.7	141.3	0	1	141.3	141	3	0	0	5	0	0	10	0	0	0.01415
01:40:00	0.5	923039	682191	0.7	240848	141696	1	99152	97102	3	2049	1908	5	141	141	10	0	0	0.5	636	0	0.7	636	0	1	636	565	3	70.7	0	5	70.7	71	10	0	0	0.01415
01:50:00	0.5	918869	673852	0.7	245018	143746	1	101272	99788	3	1484	1201	5	283	283	10	0	0	0.5	636	0	0.7	636	0	1	636	636	3	0	0	5	0	0	10	0	0	0.01415
02:00:00	0.5	892650	660141	0.7	232509	134912	1	97597	96254	3	1343	1201	5	141	141	10	0	0	0.5	494.7	0	0.7	494.7	0	1	494.7	283	3	212	141	5	70.7	71	10	0	0	0.01415
Speed	0.4 m/s
Modèle:	9510-BD-P
No série:	95101613002
Version d'Application:	3.0.0.0
Dernière Calibration:	2017-10-16
Calibration:	2018-10-16
Version Firmware:	1.3
Version d'Algorithme	7002622
Ethernet IP:	0.0.0.0
USB IP:	169.254.106.45
Débit (m3 / Min)	0.0283
Tailles Seuil (µm)	0.5	0.7	1	3	5	10
Sampling time	Ca1 Taille (µm)	T-CNT Ca1 Cumul (# / m3)	T-CNT Ca1 Diff (# / m3)	Ca2 Taille (µm)	T-CNT Ca2 Cumul (# / m3)	T-CNT Ca2 Diff (# / m3)	Ca3 Taille (µm)	T-CNT Ca3 Cumul (# / m3)	T-CNT Ca3 Diff (# / m3)	Ca4 Taille (µm)	T-CNT Ca4 Cumul (# / m3)	T-CNT Ca4 Diff (# / m3)	Ca5 Taille (µm)	T-CNT Ca5 Cumul (# / m3)	T-CNT Ca5 Diff (# / m3)	Ca6 Taille (µm)	T-CNT Ca6 Cumul (# / m3)	T-CNT Ca6 Diff (# / m3)	Ca1 Taille (µm)	V-CNT Ca1 Cumul (# / m3)	V-CNT Ca1 Diff (# / m3)	Ca2 Taille (µm)	V-CNT Ca2 Cumul (# / m3)	V-CNT Ca2 Diff (# / m3)	Ca3 Taille (µm)	V-CNT Ca3 Cumul (# / m3)	V-CNT Ca3 Diff (# / m3)	Ca4 Taille (µm)	V-CNT Ca4 Cumul (# / m3)	V-CNT Ca4 Diff (# / m3)	Ca5 Taille (µm)	V-CNT Ca5 Cumul (# / m3)	V-CNT Ca5 Diff (# / m3)	Ca6 Taille (µm)	V-CNT Ca6 Cumul (# / m3)	V-CNT Ca6 Diff (# / m3)	Volume (m3)
00:00:00	0.5	4095830	2879011	0.7	1216820	502756	1	714064	660141	3	53922	47633	5	6290	6078	10	212	212	0.5	23745.6	0	0.7	23745.6	0	1	23745.6	18516	3	5229.7	5018	5	212	212	10	0	0	0.01415
00:10:00	0.5	2895972	2298728	0.7	597244	307350	1	289894	276466	3	13428	12155	5	1272	1131	10	141	141	0.5	6643.1	0	0.7	6643.1	0	1	6643.1	5512	3	1130.7	1060	5	70.7	71	10	0	0	0.01415
00:20:00	0.5	2353286	1981060	0.7	372226	217456	1	154770	149470	3	5300	4594	5	707	636	10	71	71	0.5	1766.8	0	0.7	1766.8	0	1	1766.8	1555	3	212	212	5	0	0	10	0	0	0.01415
00:30:00	0.5	2124806	1823534	0.7	301272	189611	1	111661	109117	3	2544	2049	5	495	283	10	212	212	0.5	636	0	0.7	636	0	1	636	565	3	70.7	71	5	0	0	10	0	0	0.01415
00:40:00	0.5	2003604	1742898	0.7	260707	176113	1	84594	82403	3	2191	1908	5	283	212	10	71	71	0.5	424	0	0.7	424	0	1	424	424	3	0	0	5	0	0	10	0	0	0.01415
00:50:00	0.5	1966290	1724806	0.7	241484	160353	1	81131	78799	3	2332	1979	5	353	283	10	71	71	0.5	494.7	0	0.7	494.7	0	1	494.7	424	3	70.7	71	5	0	0	10	0	0	0.01415
01:00:00	0.5	1919859	1686572	0.7	233286	156042	1	77244	74629	3	2615	2403	5	212	212	10	0	0	0.5	565.4	0	0.7	565.4	0	1	565.4	565	3	0	0	5	0	0	10	0	0	0.01415
01:10:00	0.5	1935972	1705654	0.7	230318	160989	1	69329	67138	3	2191	1696	5	495	495	10	0	0	0.5	212	0	0.7	212	0	1	212	212	3	0	0	5	0	0	10	0	0	0.01415
01:20:00	0.5	1952509	1723534	0.7	228975	152014	1	76961	74417	3	2544	2120	5	424	283	10	141	141	0.5	565.4	0	0.7	565.4	0	1	565.4	424	3	141.3	71	5	70.7	0	10	70.7	71	0.01415
01:30:00	0.5	1956396	1729187	0.7	227209	153710	1	73498	71095	3	2403	2191	5	212	212	10	0	0	0.5	494.7	0	0.7	494.7	0	1	494.7	424	3	70.7	71	5	0	0	10	0	0	0.01415
01:40:00	0.5	1997951	1767986	0.7	229965	156466	1	73498	72438	3	1060	777	5	283	283	10	0	0	0.5	565.4	0	0.7	565.4	0	1	565.4	565	3	0	0	5	0	0	10	0	0	0.01415
01:50:00	0.5	2031166	1800424	0.7	230742	160777	1	69965	68269	3	1696	1484	5	212	212	10	0	0	0.5	353.4	0	0.7	353.4	0	1	353.4	353	3	0	0	5	0	0	10	0	0	0.01415
02:00:00	0.5	2079647	1852156	0.7	227491	158940	1	68551	67208	3	1343	1201	5	141	141	10	0	0	0.5	282.7	0	0.7	282.7	0	1	282.7	212	3	70.7	71	5	0	0	10	0	0	0.01415
Speed	0.4 m/s
Modèle:	9510-BD-P
No série:	95101613002
Version d'Application:	3.0.0.0
Dernière Calibration:	2017-10-16
Calibration:	2018-10-16
Version Firmware:	1.3
Version d'Algorithme	7002622
Ethernet IP:	0.0.0.0
USB IP:	169.254.106.45
Débit (m3 / Min)	0.0283
Tailles Seuil (µm)	0.5	0.7	1	3	5	10
Sampling time	Ca1 Taille (µm)	T-CNT Ca1 Cumul (# / m3)	T-CNT Ca1 Diff (# / m3)	Ca2 Taille (µm)	T-CNT Ca2 Cumul (# / m3)	T-CNT Ca2 Diff (# / m3)	Ca3 Taille (µm)	T-CNT Ca3 Cumul (# / m3)	T-CNT Ca3 Diff (# / m3)	Ca4 Taille (µm)	T-CNT Ca4 Cumul (# / m3)	T-CNT Ca4 Diff (# / m3)	Ca5 Taille (µm)	T-CNT Ca5 Cumul (# / m3)	T-CNT Ca5 Diff (# / m3)	Ca6 Taille (µm)	T-CNT Ca6 Cumul (# / m3)	T-CNT Ca6 Diff (# / m3)	Ca1 Taille (µm)	V-CNT Ca1 Cumul (# / m3)	V-CNT Ca1 Diff (# / m3)	Ca2 Taille (µm)	V-CNT Ca2 Cumul (# / m3)	V-CNT Ca2 Diff (# / m3)	Ca3 Taille (µm)	V-CNT Ca3 Cumul (# / m3)	V-CNT Ca3 Diff (# / m3)	Ca4 Taille (µm)	V-CNT Ca4 Cumul (# / m3)	V-CNT Ca4 Diff (# / m3)	Ca5 Taille (µm)	V-CNT Ca5 Cumul (# / m3)	V-CNT Ca5 Diff (# / m3)	Ca6 Taille (µm)	V-CNT Ca6 Cumul (# / m3)	V-CNT Ca6 Diff (# / m3)	Volume (m3)
00:00:00	0.5	1803604	1189753	0.7	613852	263110	1	350742	324240	3	26502	20707	5	5795	5300	10	495	495	0.5	7067.1	0	0.7	7067.1	0	1	7067.1	5654	3	1413.4	1060	5	353.4	283	10	70.7	71	0.01415
00:10:00	0.5	1308198	947562	0.7	360636	175689	1	184947	177597	3	7350	6431	5	919	919	10	0	0	0.5	1766.8	0	0.7	1766.8	0	1	1766.8	1696	3	70.7	71	5	0	0	10	0	0	0.01415
00:20:00	0.5	1035689	794064	0.7	241626	133569	1	108057	104664	3	3392	2968	5	424	424	10	0	0	0.5	848.1	0	0.7	848.1	0	1	848.1	636	3	212	141	5	70.7	71	10	0	0	0.01415
00:30:00	0.5	858516	667067	0.7	191449	114205	1	77244	75053	3	2191	1979	5	212	212	10	0	0	0.5	282.7	0	0.7	282.7	0	1	282.7	141	3	141.3	141	5	0	0	10	0	0	0.01415
00:40:00	0.5	755477	600141	0.7	155336	94346	1	60989	59435	3	1555	1343	5	212	212	10	0	0	0.5	424	0	0.7	424	0	1	424	424	3	0	0	5	0	0	10	0	0	0.01415
00:50:00	0.5	703463	559788	0.7	143675	88127	1	55548	53852	3	1696	1625	5	71	71	10	0	0	0.5	494.7	0	0.7	494.7	0	1	494.7	495	3	0	0	5	0	0	10	0	0	0.01415
01:00:00	0.5	656113	519223	0.7	136891	82756	1	54134	53074	3	1060	919	5	141	141	10	0	0	0.5	424	0	0.7	424	0	1	424	424	3	0	0	5	0	0	10	0	0	0.01415
01:10:00	0.5	598940	482191	0.7	116749	73145	1	43604	42827	3	777	636	5	141	141	10	0	0	0.5	70.7	0	0.7	70.7	0	1	70.7	71	3	0	0	5	0	0	10	0	0	0.01415
01:20:00	0.5	546078	437456	0.7	108622	68834	1	39788	38163	3	1625	1272	5	353	353	10	0	0	0.5	70.7	0	0.7	70.7	0	1	70.7	71	3	0	0	5	0	0	10	0	0	0.01415
01:30:00	0.5	461979	360565	0.7	101413	62615	1	38799	37102	3	1696	1413	5	283	283	10	0	0	0.5	141.3	0	0.7	141.3	0	1	141.3	141	3	0	0	5	0	0	10	0	0	0.01415
01:40:00	0.5	419929	328269	0.7	91661	55194	1	36466	35618	3	848	707	5	141	141	10	0	0	0.5	0	0	0.7	0	0	1	0	0	3	0	0	5	0	0	10	0	0	0.01415
01:50:00	0.5	371590	290177	0.7	81413	47845	1	33569	32226	3	1343	1201	5	141	141	10	0	0	0.5	282.7	0	0.7	282.7	0	1	282.7	212	3	70.7	71	5	0	0	10	0	0	0.01415
02:00:00	0.5	331732	258092	0.7	73640	45442	1	28198	26643	3	1555	1413	5	141	141	10	0	0	0.5	70.7	0	0.7	70.7	0	1	70.7	71	3	0	0	5	0	0	10	0	0	0.01415
Speed	0.4 m/s
Modèle:	9510-BD-P
No série:	95101613002
Version d'Application:	3.0.0.0
Dernière Calibration:	2017-10-16
Calibration:	2018-10-16
Version Firmware:	1.3
Version d'Algorithme	7002622
Ethernet IP:	0.0.0.0
USB IP:	169.254.106.45
Débit (m3 / Min)	0.0283
Tailles Seuil (µm)	0.5	0.7	1	3	5	10
Sampling time	Ca1 Taille (µm)	T-CNT Ca1 Cumul (# / m3)	T-CNT Ca1 Diff (# / m3)	Ca2 Taille (µm)	T-CNT Ca2 Cumul (# / m3)	T-CNT Ca2 Diff (# / m3)	Ca3 Taille (µm)	T-CNT Ca3 Cumul (# / m3)	T-CNT Ca3 Diff (# / m3)	Ca4 Taille (µm)	T-CNT Ca4 Cumul (# / m3)	T-CNT Ca4 Diff (# / m3)	Ca5 Taille (µm)	T-CNT Ca5 Cumul (# / m3)	T-CNT Ca5 Diff (# / m3)	Ca6 Taille (µm)	T-CNT Ca6 Cumul (# / m3)	T-CNT Ca6 Diff (# / m3)	Ca1 Taille (µm)	V-CNT Ca1 Cumul (# / m3)	V-CNT Ca1 Diff (# / m3)	Ca2 Taille (µm)	V-CNT Ca2 Cumul (# / m3)	V-CNT Ca2 Diff (# / m3)	Ca3 Taille (µm)	V-CNT Ca3 Cumul (# / m3)	V-CNT Ca3 Diff (# / m3)	Ca4 Taille (µm)	V-CNT Ca4 Cumul (# / m3)	V-CNT Ca4 Diff (# / m3)	Ca5 Taille (µm)	V-CNT Ca5 Cumul (# / m3)	V-CNT Ca5 Diff (# / m3)	Ca6 Taille (µm)	V-CNT Ca6 Cumul (# / m3)	V-CNT Ca6 Diff (# / m3)	Volume (m3)
00:00:00	0.5	7999788	4648410	0.7	3351378	1252438	1	2098940	1939859	3	159081	126431	5	32650	29046	10	3604	3604	0.5	37455.8	0	0.7	37455.8	0	1	37455.8	26784	3	10671.4	9258	5	1413.4	1272	10	141.3	141	0.01415
00:10:00	0.5	4685442	3124170	0.7	1561272	717385	1	843887	810177	3	33710	29187	5	4523	4382	10	141	141	0.5	8975.3	0	0.7	8975.3	0	1	8975.3	7420	3	1554.8	1343	5	212	212	10	0	0	0.01415
00:20:00	0.5	3215406	2335406	0.7	880000	470954	1	409046	398375	3	10671	9258	5	1413	1413	10	0	0	0.5	2473.5	0	0.7	2473.5	0	1	2473.5	2473	3	0	0	5	0	0	10	0	0	0.01415
00:30:00	0.5	2489470	1900565	0.7	588905	341555	1	247350	241908	3	5442	5018	5	424	353	10	71	71	0.5	1130.7	0	0.7	1130.7	0	1	1130.7	989	3	141.3	141	5	0	0	10	0	0	0.01415
00:40:00	0.5	2051308	1613781	0.7	437527	274912	1	162615	160141	3	2473	2049	5	424	353	10	71	71	0.5	848.1	0	0.7	848.1	0	1	848.1	777	3	70.7	71	5	0	0	10	0	0	0.01415
00:50:00	0.5	1758657	1413216	0.7	345442	220919	1	124523	122615	3	1908	1555	5	353	353	10	0	0	0.5	282.7	0	0.7	282.7	0	1	282.7	212	3	70.7	71	5	0	0	10	0	0	0.01415
01:00:00	0.5	1547774	1261626	0.7	286148	188763	1	97385	95689	3	1696	1555	5	141	141	10	0	0	0.5	70.7	0	0.7	70.7	0	1	70.7	71	3	0	0	5	0	0	10	0	0	0.01415
01:10:00	0.5	1447774	1182827	0.7	264947	174700	1	90247	88693	3	1555	1484	5	71	71	10	0	0	0.5	282.7	0	0.7	282.7	0	1	282.7	212	3	70.7	71	5	0	0	10	0	0	0.01415
01:20:00	0.5	1369823	1110883	0.7	258940	171237	1	87703	86078	3	1625	1484	5	141	71	10	71	71	0.5	141.3	0	0.7	141.3	0	1	141.3	141	3	0	0	5	0	0	10	0	0	0.01415
01:30:00	0.5	1333781	1079293	0.7	254488	164240	1	90247	87774	3	2473	2261	5	212	212	10	0	0	0.5	494.7	0	0.7	494.7	0	1	494.7	424	3	70.7	71	5	0	0	10	0	0	0.01415
01:40:00	0.5	1306643	1065018	0.7	241626	149258	1	92367	90671	3	1696	1413	5	283	283	10	0	0	0.5	212	0	0.7	212	0	1	212	212	3	0	0	5	0	0	10	0	0	0.01415
01:50:00	0.5	1301131	1050106	0.7	251025	158233	1	92792	91590	3	1201	1060	5	141	141	10	0	0	0.5	353.4	0	0.7	353.4	0	1	353.4	353	3	0	0	5	0	0	10	0	0	0.01415
02:00:00	0.5	1286572	1029329	0.7	257244	161626	1	95618	93993	3	1625	1413	5	212	212	10	0	0	0.5	777.4	0	0.7	777.4	0	1	777.4	636	3	141.3	141	5	0	0	10	0	0	0.01415
Speed	0.7 m/s
Modèle:	9510-BD-P
No série:	95101613002
Version d'Application:	3.0.0.0
Dernière Calibration:	2017-10-16
Calibration:	2018-10-16
Version Firmware:	1.3
Version d'Algorithme	7002622
Ethernet IP:	0.0.0.0
USB IP:	169.254.106.45
Débit (m3 / Min)	0.0283
Tailles Seuil (µm)	0.5	0.7	1	3	5	10
Sampling time	Ca1 Taille (µm)	T-CNT Ca1 Cumul (# / m3)	T-CNT Ca1 Diff (# / m3)	Ca2 Taille (µm)	T-CNT Ca2 Cumul (# / m3)	T-CNT Ca2 Diff (# / m3)	Ca3 Taille (µm)	T-CNT Ca3 Cumul (# / m3)	T-CNT Ca3 Diff (# / m3)	Ca4 Taille (µm)	T-CNT Ca4 Cumul (# / m3)	T-CNT Ca4 Diff (# / m3)	Ca5 Taille (µm)	T-CNT Ca5 Cumul (# / m3)	T-CNT Ca5 Diff (# / m3)	Ca6 Taille (µm)	T-CNT Ca6 Cumul (# / m3)	T-CNT Ca6 Diff (# / m3)	Ca1 Taille (µm)	V-CNT Ca1 Cumul (# / m3)	V-CNT Ca1 Diff (# / m3)	Ca2 Taille (µm)	V-CNT Ca2 Cumul (# / m3)	V-CNT Ca2 Diff (# / m3)	Ca3 Taille (µm)	V-CNT Ca3 Cumul (# / m3)	V-CNT Ca3 Diff (# / m3)	Ca4 Taille (µm)	V-CNT Ca4 Cumul (# / m3)	V-CNT Ca4 Diff (# / m3)	Ca5 Taille (µm)	V-CNT Ca5 Cumul (# / m3)	V-CNT Ca5 Diff (# / m3)	Ca6 Taille (µm)	V-CNT Ca6 Cumul (# / m3)	V-CNT Ca6 Diff (# / m3)	Volume (m3)
00:00:00	0.5	2787138	2089894	0.7	697244	336254	1	360989	332226	3	28763	22474	5	6290	5795	10	495	495	0.5	5088.3	0	0.7	5088.3	0	1	5088.3	4099	3	989.4	848	5	141.3	71	10	70.7	71	0.01415
00:10:00	0.5	2162332	1712156	0.7	450177	254912	1	195265	189470	3	5795	5088	5	707	636	10	71	71	0.5	1130.7	0	0.7	1130.7	0	1	1130.7	1060	3	70.7	71	5	0	0	10	0	0	0.01415
00:20:00	0.5	1833498	1469117	0.7	364382	218869	1	145512	140707	3	4806	4028	5	777	636	10	141	141	0.5	424	0	0.7	424	0	1	424	353	3	70.7	71	5	0	0	10	0	0	0.01415
00:30:00	0.5	1608551	1305159	0.7	303392	182403	1	120989	118445	3	2544	2332	5	212	212	10	0	0	0.5	353.4	0	0.7	353.4	0	1	353.4	212	3	141.3	141	5	0	0	10	0	0	0.01415
00:40:00	0.5	1421343	1154276	0.7	267067	162898	1	104170	101201	3	2968	2756	5	212	141	10	71	71	0.5	141.3	0	0.7	141.3	0	1	141.3	141	3	0	0	5	0	0	10	0	0	0.01415
00:50:00	0.5	1330954	1080212	0.7	250742	154558	1	96184	93922	3	2261	2049	5	212	141	10	71	71	0.5	353.4	0	0.7	353.4	0	1	353.4	283	3	70.7	71	5	0	0	10	0	0	0.01415
01:00:00	0.5	1292368	1054417	0.7	237951	146078	1	91873	90035	3	1837	1837	5	0	0	10	0	0	0.5	353.4	0	0.7	353.4	0	1	353.4	212	3	141.3	141	5	0	0	10	0	0	0.01415
01:10:00	0.5	1233710	997173	0.7	236537	145442	1	91095	89470	3	1625	1343	5	283	283	10	0	0	0.5	141.3	0	0.7	141.3	0	1	141.3	141	3	0	0	5	0	0	10	0	0	0.01415
01:20:00	0.5	1182686	961979	0.7	220707	133004	1	87703	86078	3	1625	1484	5	141	141	10	0	0	0.5	494.7	0	0.7	494.7	0	1	494.7	495	3	0	0	5	0	0	10	0	0	0.01415
01:30:00	0.5	1100495	898304	0.7	202191	128269	1	73922	71731	3	2191	2120	5	71	71	10	0	0	0.5	494.7	0	0.7	494.7	0	1	494.7	495	3	0	0	5	0	0	10	0	0	0.01415
01:40:00	0.5	1019223	833498	0.7	185724	114841	1	70883	68834	3	2049	1625	5	424	424	10	0	0	0.5	141.3	0	0.7	141.3	0	1	141.3	71	3	70.7	71	5	0	0	10	0	0	0.01415
01:50:00	0.5	932085	766572	0.7	165512	104170	1	61343	60000	3	1343	1131	5	212	212	10	0	0	0.5	212	0	0.7	212	0	1	212	212	3	0	0	5	0	0	10	0	0	0.01415
02:00:00	0.5	832014	682686	0.7	149329	96820	1	52509	51166	3	1343	1131	5	212	212	10	0	0	0.5	141.3	0	0.7	141.3	0	1	141.3	141	3	0	0	5	0	0	10	0	0	0.01415
Speed	0.7 m/s
Modèle:	9510-BD-P
No série:	95101613002
Version d'Application:	3.0.0.0
Dernière Calibration:	2017-10-16
Calibration:	2018-10-16
Version Firmware:	1.3
Version d'Algorithme	7002622
Ethernet IP:	0.0.0.0
USB IP:	169.254.106.45
Débit (m3 / Min)	0.0283
Tailles Seuil (µm)	0.5	0.7	1	3	5	10
Sampling time	Ca1 Taille (µm)	T-CNT Ca1 Cumul (# / m3)	T-CNT Ca1 Diff (# / m3)	Ca2 Taille (µm)	T-CNT Ca2 Cumul (# / m3)	T-CNT Ca2 Diff (# / m3)	Ca3 Taille (µm)	T-CNT Ca3 Cumul (# / m3)	T-CNT Ca3 Diff (# / m3)	Ca4 Taille (µm)	T-CNT Ca4 Cumul (# / m3)	T-CNT Ca4 Diff (# / m3)	Ca5 Taille (µm)	T-CNT Ca5 Cumul (# / m3)	T-CNT Ca5 Diff (# / m3)	Ca6 Taille (µm)	T-CNT Ca6 Cumul (# / m3)	T-CNT Ca6 Diff (# / m3)	Ca1 Taille (µm)	V-CNT Ca1 Cumul (# / m3)	V-CNT Ca1 Diff (# / m3)	Ca2 Taille (µm)	V-CNT Ca2 Cumul (# / m3)	V-CNT Ca2 Diff (# / m3)	Ca3 Taille (µm)	V-CNT Ca3 Cumul (# / m3)	V-CNT Ca3 Diff (# / m3)	Ca4 Taille (µm)	V-CNT Ca4 Cumul (# / m3)	V-CNT Ca4 Diff (# / m3)	Ca5 Taille (µm)	V-CNT Ca5 Cumul (# / m3)	V-CNT Ca5 Diff (# / m3)	Ca6 Taille (µm)	V-CNT Ca6 Cumul (# / m3)	V-CNT Ca6 Diff (# / m3)	Volume (m3)
00:00:00	0.5	4880566	3806572	0.7	1073993	527350	1	546643	509894	3	36749	29187	5	7562	6784	10	777	777	0.5	7208.5	0	0.7	7208.5	0	1	7208.5	5724	3	1484.1	1343	5	141.3	71	10	70.7	71	0.01415
00:10:00	0.5	3677385	3154700	0.7	522686	350813	1	171873	167633	3	4240	3534	5	707	636	10	71	71	0.5	777.4	0	0.7	777.4	0	1	777.4	777	3	0	0	5	0	0	10	0	0	0.01415
00:20:00	0.5	3390884	2957668	0.7	433216	312580	1	120636	118375	3	2261	1979	5	283	283	10	0	0	0.5	424	0	0.7	424	0	1	424	353	3	70.7	71	5	0	0	10	0	0	0.01415
00:30:00	0.5	3294912	2902615	0.7	392297	291025	1	101272	100283	3	989	919	5	71	71	10	0	0	0.5	212	0	0.7	212	0	1	212	212	3	0	0	5	0	0	10	0	0	0.01415
00:40:00	0.5	3302332	2903463	0.7	398869	295194	1	103675	102120	3	1555	1272	5	283	283	10	0	0	0.5	212	0	0.7	212	0	1	212	212	3	0	0	5	0	0	10	0	0	0.01415
00:50:00	0.5	3372438	2950460	0.7	421979	314558	1	107421	105936	3	1484	1201	5	283	283	10	0	0	0.5	282.7	0	0.7	282.7	0	1	282.7	283	3	0	0	5	0	0	10	0	0	0.01415
01:00:00	0.5	3303887	2892297	0.7	411590	302686	1	108905	107279	3	1625	1484	5	141	141	10	0	0	0.5	424	0	0.7	424	0	1	424	353	3	70.7	71	5	0	0	10	0	0	0.01415
01:10:00	0.5	3297314	2899364	0.7	397951	299293	1	98657	97951	3	707	565	5	141	141	10	0	0	0.5	141.3	0	0.7	141.3	0	1	141.3	141	3	0	0	5	0	0	10	0	0	0.01415
01:20:00	0.5	3303675	2898587	0.7	405088	297951	1	107138	105936	3	1201	1060	5	141	141	10	0	0	0.5	212	0	0.7	212	0	1	212	212	3	0	0	5	0	0	10	0	0	0.01415
01:30:00	0.5	3326078	2922474	0.7	403604	298728	1	104876	104099	3	777	777	5	0	0	10	0	0	0.5	282.7	0	0.7	282.7	0	1	282.7	283	3	0	0	5	0	0	10	0	0	0.01415
01:40:00	0.5	3383110	2985512	0.7	397597	305371	1	92226	90601	3	1625	1343	5	283	283	10	0	0	0.5	424	0	0.7	424	0	1	424	283	3	141.3	141	5	0	0	10	0	0	0.01415
01:50:00	0.5	3406360	2999788	0.7	406572	304170	1	102403	100989	3	1413	1343	5	71	71	10	0	0	0.5	141.3	0	0.7	141.3	0	1	141.3	141	3	0	0	5	0	0	10	0	0	0.01415
02:00:00	0.5	3416961	3011308	0.7	405654	303816	1	101838	100212	3	1625	1343	5	283	283	10	0	0	0.5	212	0	0.7	212	0	1	212	212	3	0	0	5	0	0	10	0	0	0.01415
Speed	0.7 m/s
Modèle:	9510-BD-P
No série:	95101613002
Version d'Application:	3.0.0.0
Dernière Calibration:	2017-10-16
Calibration:	2018-10-16
Version Firmware:	1.3
Version d'Algorithme	7002622
Ethernet IP:	0.0.0.0
USB IP:	169.254.106.45
Débit (m3 / Min)	0.0283
Tailles Seuil (µm)	0.5	0.7	1	3	5	10
Sampling time	Ca1 Taille (µm)	T-CNT Ca1 Cumul (# / m3)	T-CNT Ca1 Diff (# / m3)	Ca2 Taille (µm)	T-CNT Ca2 Cumul (# / m3)	T-CNT Ca2 Diff (# / m3)	Ca3 Taille (µm)	T-CNT Ca3 Cumul (# / m3)	T-CNT Ca3 Diff (# / m3)	Ca4 Taille (µm)	T-CNT Ca4 Cumul (# / m3)	T-CNT Ca4 Diff (# / m3)	Ca5 Taille (µm)	T-CNT Ca5 Cumul (# / m3)	T-CNT Ca5 Diff (# / m3)	Ca6 Taille (µm)	T-CNT Ca6 Cumul (# / m3)	T-CNT Ca6 Diff (# / m3)	Ca1 Taille (µm)	V-CNT Ca1 Cumul (# / m3)	V-CNT Ca1 Diff (# / m3)	Ca2 Taille (µm)	V-CNT Ca2 Cumul (# / m3)	V-CNT Ca2 Diff (# / m3)	Ca3 Taille (µm)	V-CNT Ca3 Cumul (# / m3)	V-CNT Ca3 Diff (# / m3)	Ca4 Taille (µm)	V-CNT Ca4 Cumul (# / m3)	V-CNT Ca4 Diff (# / m3)	Ca5 Taille (µm)	V-CNT Ca5 Cumul (# / m3)	V-CNT Ca5 Diff (# / m3)	Ca6 Taille (µm)	V-CNT Ca6 Cumul (# / m3)	V-CNT Ca6 Diff (# / m3)	Volume (m3)
00:00:00	0.5	2251237	1437173	0.7	814064	337032	1	477032	445159	3	31873	25866	5	6007	5654	10	353	353	0.5	4876.3	0	0.7	4876.3	0	1	4876.3	3534	3	1342.8	1201	5	141.3	141	10	0	0	0.01415
00:10:00	0.5	1391873	980707	0.7	411166	203322	1	207845	203251	3	4594	3958	5	636	636	10	0	0	0.5	706.7	0	0.7	706.7	0	1	706.7	565	3	141.3	141	5	0	0	10	0	0	0.01415
00:20:00	0.5	1342120	936679	0.7	405442	219223	1	186219	183958	3	2261	2191	5	71	0	10	71	71	0.5	282.7	0	0.7	282.7	0	1	282.7	283	3	0	0	5	0	0	10	0	0	0.01415
00:30:00	0.5	1353640	937597	0.7	416042	225936	1	190106	187845	3	2261	2120	5	141	141	10	0	0	0.5	70.7	0	0.7	70.7	0	1	70.7	71	3	0	0	5	0	0	10	0	0	0.01415
00:40:00	0.5	1247208	874700	0.7	372509	208269	1	164240	162827	3	1413	1131	5	283	283	10	0	0	0.5	212	0	0.7	212	0	1	212	212	3	0	0	5	0	0	10	0	0	0.01415
00:50:00	0.5	1193569	856042	0.7	337527	193922	1	143604	142191	3	1413	1131	5	283	283	10	0	0	0.5	494.7	0	0.7	494.7	0	1	494.7	424	3	70.7	71	5	0	0	10	0	0	0.01415
01:00:00	0.5	1140212	828198	0.7	312014	178657	1	133357	132226	3	1131	1131	5	0	0	10	0	0	0.5	212	0	0.7	212	0	1	212	212	3	0	0	5	0	0	10	0	0	0.01415
01:10:00	0.5	1083251	789329	0.7	293922	165230	1	128693	127350	3	1343	1131	5	212	141	10	71	71	0.5	565.4	0	0.7	565.4	0	1	565.4	353	3	212	212	5	0	0	10	0	0	0.01415
01:20:00	0.5	1066290	785866	0.7	280424	160283	1	120141	119364	3	777	777	5	0	0	10	0	0	0.5	212	0	0.7	212	0	1	212	141	3	70.7	71	5	0	0	10	0	0	0.01415
01:30:00	0.5	1030318	755336	0.7	274982	160636	1	114346	112438	3	1908	1696	5	212	141	10	71	71	0.5	141.3	0	0.7	141.3	0	1	141.3	141	3	0	0	5	0	0	10	0	0	0.01415
01:40:00	0.5	990318	732156	0.7	258163	150106	1	108057	106855	3	1201	1131	5	71	71	10	0	0	0.5	70.7	0	0.7	70.7	0	1	70.7	71	3	0	0	5	0	0	10	0	0	0.01415
01:50:00	0.5	952438	710671	0.7	241767	145654	1	96113	95477	3	636	636	5	0	0	10	0	0	0.5	353.4	0	0.7	353.4	0	1	353.4	283	3	70.7	71	5	0	0	10	0	0	0.01415
02:00:00	0.5	964382	726078	0.7	238304	141131	1	97173	96254	3	919	777	5	141	141	10	0	0	0.5	353.4	0	0.7	353.4	0	1	353.4	283	3	70.7	71	5	0	0	10	0	0	0.01415
Speed	1 - 1.2 m/s
Modèle:	9510-BD-P
No série:	95101613002
Version d'Application:	3.0.0.0
Dernière Calibration:	2017-10-16
Calibration:	2018-10-16
Version Firmware:	1.3
Version d'Algorithme	7002622
Ethernet IP:	0.0.0.0
USB IP:	169.254.106.45
Débit (m3 / Min)	0.0283
Tailles Seuil (µm)	0.5	0.7	1	3	5	10
Sampling time	Ca1 Taille (µm)	T-CNT Ca1 Cumul (# / m3)	T-CNT Ca1 Diff (# / m3)	Ca2 Taille (µm)	T-CNT Ca2 Cumul (# / m3)	T-CNT Ca2 Diff (# / m3)	Ca3 Taille (µm)	T-CNT Ca3 Cumul (# / m3)	T-CNT Ca3 Diff (# / m3)	Ca4 Taille (µm)	T-CNT Ca4 Cumul (# / m3)	T-CNT Ca4 Diff (# / m3)	Ca5 Taille (µm)	T-CNT Ca5 Cumul (# / m3)	T-CNT Ca5 Diff (# / m3)	Ca6 Taille (µm)	T-CNT Ca6 Cumul (# / m3)	T-CNT Ca6 Diff (# / m3)	Ca1 Taille (µm)	V-CNT Ca1 Cumul (# / m3)	V-CNT Ca1 Diff (# / m3)	Ca2 Taille (µm)	V-CNT Ca2 Cumul (# / m3)	V-CNT Ca2 Diff (# / m3)	Ca3 Taille (µm)	V-CNT Ca3 Cumul (# / m3)	V-CNT Ca3 Diff (# / m3)	Ca4 Taille (µm)	V-CNT Ca4 Cumul (# / m3)	V-CNT Ca4 Diff (# / m3)	Ca5 Taille (µm)	V-CNT Ca5 Cumul (# / m3)	V-CNT Ca5 Diff (# / m3)	Ca6 Taille (µm)	V-CNT Ca6 Cumul (# / m3)	V-CNT Ca6 Diff (# / m3)	Volume (m3)
0:00:00	0.5	2022050	1030742	0.7	991307	347421	1	643887	594558	3	49329	44947	5	4382	4311	10	71	71	0.5	23604.2	0	0.7	23604.2	0	1	23604.2	18587	3	5017.7	4735	5	282.7	283	10	0	0	0.01415
0:04:30	0.5	1491237	797809	0.7	693428	251095	1	442332	412580	3	29753	27067	5	2686	2544	10	141	141	0.5	13427.6	0	0.7	13427.6	0	1	13427.6	10671	3	2756.2	2615	5	141.3	141	10	0	0	0.01415
0:09:00	0.5	1129258	629965	0.7	499293	190671	1	308622	291449	3	17173	14629	5	2544	2261	10	283	283	0.5	8621.9	0	0.7	8621.9	0	1	8621.9	6290	3	2332.2	2332	5	0	0	10	0	0	0.01415
0:13:30	0.5	888481	523039	0.7	365442	145724	1	219717	208057	3	11661	10601	5	1060	989	10	71	71	0.5	5724.4	0	0.7	5724.4	0	1	5724.4	4876	3	848.1	707	5	141.3	141	10	0	0	0.01415
0:18:00	0.5	710813	438799	0.7	272014	109117	1	162898	154488	3	8410	7208	5	1201	1131	10	71	71	0.5	3674.9	0	0.7	3674.9	0	1	3674.9	3251	3	424	424	5	0	0	10	0	0	0.01415
0:22:30	0.5	591590	379929	0.7	211661	92085	1	119576	113922	3	5654	4664	5	989	919	10	71	71	0.5	2897.5	0	0.7	2897.5	0	1	2897.5	2473	3	424	353	5	70.7	71	10	0	0	0.01415
0:27:00	0.5	504664	335618	0.7	169046	73993	1	95053	90813	3	4240	3392	5	848	777	10	71	71	0.5	2049.5	0	0.7	2049.5	0	1	2049.5	1767	3	282.7	212	5	70.7	71	10	0	0	0.01415
0:31:30	0.5	469258	318021	0.7	151237	66360	1	84876	81272	3	3604	3039	5	565	495	10	71	71	0.5	1484.1	0	0.7	1484.1	0	1	1484.1	1060	3	424	353	5	70.7	0	10	70.7	71	0.01415
0:36:00	0.5	425795	295830	0.7	129965	59859	1	70106	66926	3	3180	2615	5	565	565	10	0	0	0.5	1908.1	0	0.7	1908.1	0	1	1908.1	1696	3	212	212	5	0	0	10	0	0	0.01415
0:40:30	0.5	414700	294912	0.7	119788	56608	1	63180	60495	3	2686	2049	5	636	565	10	71	71	0.5	777.4	0	0.7	777.4	0	1	777.4	495	3	282.7	212	5	70.7	0	10	70.7	71	0.01415
Speed	1 - 1.2 m/s
Modèle:	9510-BD-P
No série:	95101613002
Version d'Application:	3.0.0.0
Dernière Calibration:	2017-10-16
Calibration:	2018-10-16
Version Firmware:	1.3
Version d'Algorithme	7002622
Ethernet IP:	0.0.0.0
USB IP:	169.254.106.45
Débit (m3 / Min)	0.0283
Tailles Seuil (µm)	0.5	0.7	1	3	5	10
Sampling time	Ca1 Taille (µm)	T-CNT Ca1 Cumul (# / m3)	T-CNT Ca1 Diff (# / m3)	Ca2 Taille (µm)	T-CNT Ca2 Cumul (# / m3)	T-CNT Ca2 Diff (# / m3)	Ca3 Taille (µm)	T-CNT Ca3 Cumul (# / m3)	T-CNT Ca3 Diff (# / m3)	Ca4 Taille (µm)	T-CNT Ca4 Cumul (# / m3)	T-CNT Ca4 Diff (# / m3)	Ca5 Taille (µm)	T-CNT Ca5 Cumul (# / m3)	T-CNT Ca5 Diff (# / m3)	Ca6 Taille (µm)	T-CNT Ca6 Cumul (# / m3)	T-CNT Ca6 Diff (# / m3)	Ca1 Taille (µm)	V-CNT Ca1 Cumul (# / m3)	V-CNT Ca1 Diff (# / m3)	Ca2 Taille (µm)	V-CNT Ca2 Cumul (# / m3)	V-CNT Ca2 Diff (# / m3)	Ca3 Taille (µm)	V-CNT Ca3 Cumul (# / m3)	V-CNT Ca3 Diff (# / m3)	Ca4 Taille (µm)	V-CNT Ca4 Cumul (# / m3)	V-CNT Ca4 Diff (# / m3)	Ca5 Taille (µm)	V-CNT Ca5 Cumul (# / m3)	V-CNT Ca5 Diff (# / m3)	Ca6 Taille (µm)	V-CNT Ca6 Cumul (# / m3)	V-CNT Ca6 Diff (# / m3)	Volume (m3)
0:00:00	0.5	2054912	1061414	0.7	993498	354346	1	639152	592509	3	46643	40424	5	6219	5724	10	495	495	0.5	22968.2	0	0.7	22968.2	0	1	22968.2	18021	3	4947	4664	5	282.7	212	10	70.7	71	0.01415
0:04:30	0.5	1524028	818587	0.7	705442	262898	1	442544	413216	3	29329	25795	5	3534	3322	10	212	212	0.5	14558.3	0	0.7	14558.3	0	1	14558.3	11166	3	3392.2	3251	5	141.3	141	10	0	0	0.01415
0:09:00	0.5	1193004	676184	0.7	516820	200353	1	316466	296113	3	20353	18021	5	2332	2261	10	71	71	0.5	9328.6	0	0.7	9328.6	0	1	9328.6	7491	3	1837.5	1767	5	70.7	0	10	70.7	71	0.01415
0:13:30	0.5	961979	573710	0.7	388269	152862	1	235406	221908	3	13498	11590	5	1908	1767	10	141	141	0.5	6855.1	0	0.7	6855.1	0	1	6855.1	5866	3	989.4	919	5	70.7	71	10	0	0	0.01415
0:18:00	0.5	812862	511732	0.7	301131	124382	1	176749	168693	3	8057	7138	5	919	777	10	141	141	0.5	3180.2	0	0.7	3180.2	0	1	3180.2	2473	3	706.7	636	5	70.7	71	10	0	0	0.01415
0:22:30	0.5	700848	456325	0.7	244523	108339	1	136184	129399	3	6784	6007	5	777	636	10	141	141	0.5	2968.2	0	0.7	2968.2	0	1	2968.2	2686	3	282.7	212	5	70.7	71	10	0	0	0.01415
0:27:00	0.5	606360	406714	0.7	199647	90318	1	109329	103392	3	5936	4806	5	1131	1060	10	71	71	0.5	2614.8	0	0.7	2614.8	0	1	2614.8	2120	3	494.7	495	5	0	0	10	0	0	0.01415
0:31:30	0.5	522686	370883	0.7	151802	71378	1	80424	77385	3	3039	2615	5	424	424	10	0	0	0.5	1201.4	0	0.7	1201.4	0	1	1201.4	1060	3	141.3	141	5	0	0	10	0	0	0.01415
0:36:00	0.5	482615	354205	0.7	128410	61343	1	67067	64523	3	2544	2049	5	495	212	10	283	283	0.5	1060.1	0	0.7	1060.1	0	1	1060.1	707	3	353.4	283	5	70.7	0	10	70.7	71	0.01415
0:40:30	0.5	457739	340495	0.7	117244	59223	1	58021	54558	3	3463	2827	5	636	495	10	141	141	0.5	848.1	0	0.7	848.1	0	1	848.1	707	3	141.3	141	5	0	0	10	0	0	0.01415
Speed	1 - 1.2 m/s
Modèle:	9510-BD-P
No série:	95101613002
Version d'Application:	3.0.0.0
Dernière Calibration:	2017-10-16
Calibration:	2018-10-16
Version Firmware:	1.3
Version d'Algorithme	7002622
Ethernet IP:	0.0.0.0
USB IP:	169.254.106.45
Débit (m3 / Min)	0.0283
Tailles Seuil (µm)	0.5	0.7	1	3	5	10
Sampling time	Ca1 Taille (µm)	T-CNT Ca1 Cumul (# / m3)	T-CNT Ca1 Diff (# / m3)	Ca2 Taille (µm)	T-CNT Ca2 Cumul (# / m3)	T-CNT Ca2 Diff (# / m3)	Ca3 Taille (µm)	T-CNT Ca3 Cumul (# / m3)	T-CNT Ca3 Diff (# / m3)	Ca4 Taille (µm)	T-CNT Ca4 Cumul (# / m3)	T-CNT Ca4 Diff (# / m3)	Ca5 Taille (µm)	T-CNT Ca5 Cumul (# / m3)	T-CNT Ca5 Diff (# / m3)	Ca6 Taille (µm)	T-CNT Ca6 Cumul (# / m3)	T-CNT Ca6 Diff (# / m3)	Ca1 Taille (µm)	V-CNT Ca1 Cumul (# / m3)	V-CNT Ca1 Diff (# / m3)	Ca2 Taille (µm)	V-CNT Ca2 Cumul (# / m3)	V-CNT Ca2 Diff (# / m3)	Ca3 Taille (µm)	V-CNT Ca3 Cumul (# / m3)	V-CNT Ca3 Diff (# / m3)	Ca4 Taille (µm)	V-CNT Ca4 Cumul (# / m3)	V-CNT Ca4 Diff (# / m3)	Ca5 Taille (µm)	V-CNT Ca5 Cumul (# / m3)	V-CNT Ca5 Diff (# / m3)	Ca6 Taille (µm)	V-CNT Ca6 Cumul (# / m3)	V-CNT Ca6 Diff (# / m3)	Volume (m3)
0:00:00	0.5	1741908	847774	0.7	894134	281201	1	612933	554770	3	58163	52014	5	6148	6007	10	141	141	0.5	26643.1	0	0.7	26643.1	0	1	26643.1	20141	3	6501.8	5936	5	565.4	565	10	0	0	0.01415
0:04:30	0.5	1574488	794346	0.7	780141	253286	1	526855	479717	3	47138	41837	5	5300	4876	10	424	424	0.5	22049.5	0	0.7	22049.5	0	1	22049.5	16466	3	5583	5442	5	141.3	141	10	0	0	0.01415
0:09:00	0.5	1323322	699788	0.7	623534	213710	1	409823	374276	3	35548	30742	5	4806	4452	10	353	353	0.5	13992.9	0	0.7	13992.9	0	1	13992.9	11095	3	2897.5	2686	5	212	212	10	0	0	0.01415
0:13:30	0.5	1071661	601272	0.7	470389	167845	1	302544	278728	3	23816	21131	5	2686	2615	10	71	71	0.5	11095.4	0	0.7	11095.4	0	1	11095.4	8905	3	2190.8	2120	5	70.7	71	10	0	0	0.01415
0:18:00	0.5	933428	549399	0.7	384028	135336	1	248693	229046	3	19647	16890	5	2756	2544	10	212	212	0.5	7915.2	0	0.7	7915.2	0	1	7915.2	6572	3	1342.8	1343	5	0	0	10	0	0	0.01415
0:22:30	0.5	784028	494205	0.7	289823	112933	1	176891	164735	3	12155	10813	5	1343	1201	10	141	141	0.5	5088.3	0	0.7	5088.3	0	1	5088.3	3887	3	1201.4	1201	5	0	0	10	0	0	0.01415
0:27:00	0.5	714770	465866	0.7	248905	101413	1	147491	138092	3	9399	8339	5	1060	989	10	71	71	0.5	2897.5	0	0.7	2897.5	0	1	2897.5	2332	3	565.4	565	5	0	0	10	0	0	0.01415
0:31:30	0.5	633216	431661	0.7	201555	81272	1	120283	112721	3	7562	6290	5	1272	1201	10	71	71	0.5	1696.1	0	0.7	1696.1	0	1	1696.1	1343	3	353.4	283	5	70.7	71	10	0	0	0.01415
0:36:00	0.5	575760	408693	0.7	167067	73074	1	93993	89399	3	4594	3816	5	777	636	10	141	141	0.5	1837.5	0	0.7	1837.5	0	1	1837.5	1696	3	141.3	141	5	0	0	10	0	0	0.01415
0:40:30	0.5	527562	381979	0.7	145583	63534	1	82049	77385	3	4664	3322	5	1343	1131	10	212	212	0.5	565.4	0	0.7	565.4	0	1	565.4	353	3	212	141	5	70.7	71	10	0	0	0.01415
Speed	2 - 2.2 m/s
Modèle:	9510-BD-P
No série:	95101613002
Version d'Application:	3.0.0.0
Dernière Calibration:	2017-10-16
Calibration:	2018-10-16
Version Firmware:	1.3
Version d'Algorithme	7002622
Ethernet IP:	0.0.0.0
USB IP:	169.254.106.45
Débit (m3 / Min)	0.0283
Tailles Seuil (µm)	0.5	0.7	1	3	5	10
Sampling time	Ca1 Taille (µm)	T-CNT Ca1 Cumul (# / m3)	T-CNT Ca1 Diff (# / m3)	Ca2 Taille (µm)	T-CNT Ca2 Cumul (# / m3)	T-CNT Ca2 Diff (# / m3)	Ca3 Taille (µm)	T-CNT Ca3 Cumul (# / m3)	T-CNT Ca3 Diff (# / m3)	Ca4 Taille (µm)	T-CNT Ca4 Cumul (# / m3)	T-CNT Ca4 Diff (# / m3)	Ca5 Taille (µm)	T-CNT Ca5 Cumul (# / m3)	T-CNT Ca5 Diff (# / m3)	Ca6 Taille (µm)	T-CNT Ca6 Cumul (# / m3)	T-CNT Ca6 Diff (# / m3)	Ca1 Taille (µm)	V-CNT Ca1 Cumul (# / m3)	V-CNT Ca1 Diff (# / m3)	Ca2 Taille (µm)	V-CNT Ca2 Cumul (# / m3)	V-CNT Ca2 Diff (# / m3)	Ca3 Taille (µm)	V-CNT Ca3 Cumul (# / m3)	V-CNT Ca3 Diff (# / m3)	Ca4 Taille (µm)	V-CNT Ca4 Cumul (# / m3)	V-CNT Ca4 Diff (# / m3)	Ca5 Taille (µm)	V-CNT Ca5 Cumul (# / m3)	V-CNT Ca5 Diff (# / m3)	Ca6 Taille (µm)	V-CNT Ca6 Cumul (# / m3)	V-CNT Ca6 Diff (# / m3)	Volume (m3)
0:00:00	0.5	1689470	849965	0.7	839505	294134	1	545371	502403	3	42968	32438	5	10530	8481	10	2049	2049	0.5	7985.9	0	0.7	7985.9	0	1	7985.9	5159	3	2826.9	2120	5	706.7	212	10	494.7	495	0.01415
0:04:30	0.5	1080141	590459	0.7	489682	188269	1	301413	281131	3	20283	16820	5	3463	3039	10	424	424	0.5	4169.6	0	0.7	4169.6	0	1	4169.6	2827	3	1342.8	989	5	353.4	141	10	212	212	0.01415
0:09:00	0.5	789046	469187	0.7	319859	126855	1	193004	182120	3	10883	9399	5	1484	1343	10	141	141	0.5	1696.1	0	0.7	1696.1	0	1	1696.1	1131	3	565.4	495	5	70.7	0	10	70.7	71	0.01415
0:13:30	0.5	597527	381979	0.7	215548	92367	1	123180	115972	3	7208	5866	5	1343	1201	10	141	141	0.5	1130.7	0	0.7	1130.7	0	1	1130.7	989	3	141.3	71	5	70.7	71	10	0	0	0.01415
0:18:00	0.5	495477	331590	0.7	163887	70389	1	93498	89399	3	4099	3534	5	565	424	10	141	141	0.5	848.1	0	0.7	848.1	0	1	848.1	777	3	70.7	71	5	0	0	10	0	0	0.01415
0:22:30	0.5	417315	285159	0.7	132156	59717	1	72438	68905	3	3534	3039	5	495	424	10	71	71	0.5	494.7	0	0.7	494.7	0	1	494.7	424	3	70.7	71	5	0	0	10	0	0	0.01415
0:27:00	0.5	380141	272721	0.7	107421	47986	1	59435	56890	3	2544	2261	5	283	283	10	0	0	0.5	424	0	0.7	424	0	1	424	283	3	141.3	141	5	0	0	10	0	0	0.01415
0:31:30	0.5	339081	239717	0.7	99364	45159	1	54205	50601	3	3604	3039	5	565	353	10	212	212	0.5	494.7	0	0.7	494.7	0	1	494.7	353	3	141.3	71	5	70.7	0	10	70.7	71	0.01415
0:36:00	0.5	323816	225371	0.7	98445	44735	1	53710	50177	3	3534	2473	5	1060	777	10	283	283	0.5	212	0	0.7	212	0	1	212	212	3	0	0	5	0	0	10	0	0	0.01415
0:40:30	0.5	301201	216537	0.7	84664	39293	1	45371	41131	3	4240	3251	5	989	848	10	141	141	0.5	848.1	0	0.7	848.1	0	1	848.1	636	3	212	71	5	141.3	0	10	141.3	141	0.01415
Speed	2 - 2.2 m/s
Modèle:	9510-BD-P
No série:	95101613002
Version d'Application:	3.0.0.0
Dernière Calibration:	2017-10-16
Calibration:	2018-10-16
Version Firmware:	1.3
Version d'Algorithme	7002622
Ethernet IP:	0.0.0.0
USB IP:	169.254.106.45
Débit (m3 / Min)	0.0283
Tailles Seuil (µm)	0.5	0.7	1	3	5	10
Sampling time	Ca1 Taille (µm)	T-CNT Ca1 Cumul (# / m3)	T-CNT Ca1 Diff (# / m3)	Ca2 Taille (µm)	T-CNT Ca2 Cumul (# / m3)	T-CNT Ca2 Diff (# / m3)	Ca3 Taille (µm)	T-CNT Ca3 Cumul (# / m3)	T-CNT Ca3 Diff (# / m3)	Ca4 Taille (µm)	T-CNT Ca4 Cumul (# / m3)	T-CNT Ca4 Diff (# / m3)	Ca5 Taille (µm)	T-CNT Ca5 Cumul (# / m3)	T-CNT Ca5 Diff (# / m3)	Ca6 Taille (µm)	T-CNT Ca6 Cumul (# / m3)	T-CNT Ca6 Diff (# / m3)	Ca1 Taille (µm)	V-CNT Ca1 Cumul (# / m3)	V-CNT Ca1 Diff (# / m3)	Ca2 Taille (µm)	V-CNT Ca2 Cumul (# / m3)	V-CNT Ca2 Diff (# / m3)	Ca3 Taille (µm)	V-CNT Ca3 Cumul (# / m3)	V-CNT Ca3 Diff (# / m3)	Ca4 Taille (µm)	V-CNT Ca4 Cumul (# / m3)	V-CNT Ca4 Diff (# / m3)	Ca5 Taille (µm)	V-CNT Ca5 Cumul (# / m3)	V-CNT Ca5 Diff (# / m3)	Ca6 Taille (µm)	V-CNT Ca6 Cumul (# / m3)	V-CNT Ca6 Diff (# / m3)	Volume (m3)
0:00:00	0.5	2685512	1366572	0.7	1318940	494982	1	823958	779011	3	44947	39081	5	5866	5442	10	424	424	0.5	22685.5	0	0.7	22685.5	0	1	22685.5	19081	3	3604.2	3534	5	70.7	71	10	0	0	0.01415
0:04:30	0.5	1977597	1025724	0.7	951873	359364	1	592509	560495	3	32014	28834	5	3180	2827	10	353	353	0.5	16749.1	0	0.7	16749.1	0	1	16749.1	13640	3	3109.5	3110	5	0	0	10	0	0	0.01415
0:09:00	0.5	1475053	791944	0.7	683110	267067	1	416042	396042	3	20000	17597	5	2403	2332	10	71	71	0.5	11236.8	0	0.7	11236.8	0	1	11236.8	9187	3	2049.5	1979	5	70.7	71	10	0	0	0.01415
0:13:30	0.5	1120848	618516	0.7	502332	201626	1	300707	287421	3	13286	11590	5	1696	1696	10	0	0	0.5	7137.8	0	0.7	7137.8	0	1	7137.8	5300	3	1837.5	1837	5	0	0	10	0	0	0.01415
0:18:00	0.5	867633	505583	0.7	362050	148905	1	213145	203322	3	9823	8905	5	919	848	10	71	71	0.5	3674.9	0	0.7	3674.9	0	1	3674.9	3251	3	424	424	5	0	0	10	0	0	0.01415
0:22:30	0.5	696254	424664	0.7	271590	115689	1	155901	149541	3	6360	5654	5	707	707	10	0	0	0.5	2473.5	0	0.7	2473.5	0	1	2473.5	2332	3	141.3	141	5	0	0	10	0	0	0.01415
0:27:00	0.5	558657	349823	0.7	208834	88339	1	120495	114912	3	5583	4735	5	848	777	10	71	71	0.5	2049.5	0	0.7	2049.5	0	1	2049.5	1696	3	353.4	353	5	0	0	10	0	0	0.01415
0:31:30	0.5	470318	313145	0.7	157173	71661	1	85512	82474	3	3039	2473	5	565	495	10	71	71	0.5	1696.1	0	0.7	1696.1	0	1	1696.1	1625	3	70.7	71	5	0	0	10	0	0	0.01415
0:36:00	0.5	417597	288551	0.7	129046	60353	1	68693	65866	3	2827	2686	5	141	141	10	0	0	0.5	1272.1	0	0.7	1272.1	0	1	1272.1	1060	3	212	212	5	0	0	10	0	0	0.01415
0:40:30	0.5	372438	262898	0.7	109541	53710	1	55830	53498	3	2332	2049	5	283	283	10	0	0	0.5	918.7	0	0.7	918.7	0	1	918.7	777	3	141.3	141	5	0	0	10	0	0	0.01415
Speed	2 - 2.2 m/s
Modèle:	9510-BD-P
No série:	95101613002
Version d'Application:	3.0.0.0
Dernière Calibration:	2017-10-16
Calibration:	2018-10-16
Version Firmware:	1.3
Version d'Algorithme	7002622
Ethernet IP:	0.0.0.0
USB IP:	169.254.106.45
Débit (m3 / Min)	0.0283
Tailles Seuil (µm)	0.5	0.7	1	3	5	10
Sampling time	Ca1 Taille (µm)	T-CNT Ca1 Cumul (# / m3)	T-CNT Ca1 Diff (# / m3)	Ca2 Taille (µm)	T-CNT Ca2 Cumul (# / m3)	T-CNT Ca2 Diff (# / m3)	Ca3 Taille (µm)	T-CNT Ca3 Cumul (# / m3)	T-CNT Ca3 Diff (# / m3)	Ca4 Taille (µm)	T-CNT Ca4 Cumul (# / m3)	T-CNT Ca4 Diff (# / m3)	Ca5 Taille (µm)	T-CNT Ca5 Cumul (# / m3)	T-CNT Ca5 Diff (# / m3)	Ca6 Taille (µm)	T-CNT Ca6 Cumul (# / m3)	T-CNT Ca6 Diff (# / m3)	Ca1 Taille (µm)	V-CNT Ca1 Cumul (# / m3)	V-CNT Ca1 Diff (# / m3)	Ca2 Taille (µm)	V-CNT Ca2 Cumul (# / m3)	V-CNT Ca2 Diff (# / m3)	Ca3 Taille (µm)	V-CNT Ca3 Cumul (# / m3)	V-CNT Ca3 Diff (# / m3)	Ca4 Taille (µm)	V-CNT Ca4 Cumul (# / m3)	V-CNT Ca4 Diff (# / m3)	Ca5 Taille (µm)	V-CNT Ca5 Cumul (# / m3)	V-CNT Ca5 Diff (# / m3)	Ca6 Taille (µm)	V-CNT Ca6 Cumul (# / m3)	V-CNT Ca6 Diff (# / m3)	Volume (m3)
0:00:00	0.5	2046078	1103958	0.7	942120	337173	1	604947	562686	3	42261	36820	5	5442	5371	10	71	71	0.5	19081.3	0	0.7	19081.3	0	1	19081.3	15689	3	3392.2	3392	5	0	0	10	0	0	0.01415
0:04:30	0.5	1331308	777032	0.7	554276	216537	1	337739	318304	3	19435	16749	5	2686	2473	10	212	212	0.5	11731.5	0	0.7	11731.5	0	1	11731.5	9894	3	1837.5	1767	5	70.7	71	10	0	0	0.01415
0:09:00	0.5	967986	615548	0.7	352438	147633	1	204806	191590	3	13216	11378	5	1837	1625	10	212	212	0.5	4876.3	0	0.7	4876.3	0	1	4876.3	3746	3	1130.7	848	5	282.7	212	10	70.7	71	0.01415
0:13:30	0.5	766643	520919	0.7	245724	108693	1	137032	131095	3	5936	5442	5	495	353	10	141	141	0.5	2897.5	0	0.7	2897.5	0	1	2897.5	2544	3	353.4	353	5	0	0	10	0	0	0.01415
0:18:00	0.5	629258	444099	0.7	185159	84170	1	100989	96254	3	4735	4028	5	707	707	10	0	0	0.5	2756.2	0	0.7	2756.2	0	1	2756.2	2473	3	282.7	212	5	70.7	71	10	0	0	0.01415
0:22:30	0.5	561838	413357	0.7	148481	71590	1	76890	72862	3	4028	3322	5	707	707	10	0	0	0.5	848.1	0	0.7	848.1	0	1	848.1	777	3	70.7	71	5	0	0	10	0	0	0.01415
0:27:00	0.5	499011	381272	0.7	117739	59011	1	58728	55760	3	2968	2191	5	777	777	10	0	0	0.5	989.4	0	0.7	989.4	0	1	989.4	707	3	282.7	283	5	0	0	10	0	0	0.01415
0:31:30	0.5	461484	361201	0.7	100283	55053	1	45230	42332	3	2898	2261	5	636	565	10	71	71	0.5	282.7	0	0.7	282.7	0	1	282.7	283	3	0	0	5	0	0	10	0	0	0.01415
0:36:00	0.5	446431	356042	0.7	90389	48410	1	41979	40141	3	1837	1625	5	212	212	10	0	0	0.5	353.4	0	0.7	353.4	0	1	353.4	283	3	70.7	71	5	0	0	10	0	0	0.01415
0:40:30	0.5	422968	338375	0.7	84594	46290	1	38304	35901	3	2403	1696	5	707	565	10	141	141	0.5	212	0	0.7	212	0	1	212	71	3	141.3	141	5	0	0	10	0	0	0.01415
Speed	3.9- 4.2 m/s
Modèle:	9510-BD-P
No série:	95101613002
Version d'Application:	3.0.0.0
Dernière Calibration:	2017-10-16
Calibration:	2018-10-16
Version Firmware:	1.3
Version d'Algorithme	7002622
Ethernet IP:	0.0.0.0
USB IP:	169.254.106.45
Débit (m3 / Min)	0.0283
Tailles Seuil (µm)	0.5	0.7	1	3	5	10
Sampling time	Ca1 Taille (µm)	T-CNT Ca1 Cumul (# / m3)	T-CNT Ca1 Diff (# / m3)	Ca2 Taille (µm)	T-CNT Ca2 Cumul (# / m3)	T-CNT Ca2 Diff (# / m3)	Ca3 Taille (µm)	T-CNT Ca3 Cumul (# / m3)	T-CNT Ca3 Diff (# / m3)	Ca4 Taille (µm)	T-CNT Ca4 Cumul (# / m3)	T-CNT Ca4 Diff (# / m3)	Ca5 Taille (µm)	T-CNT Ca5 Cumul (# / m3)	T-CNT Ca5 Diff (# / m3)	Ca6 Taille (µm)	T-CNT Ca6 Cumul (# / m3)	T-CNT Ca6 Diff (# / m3)	Ca1 Taille (µm)	V-CNT Ca1 Cumul (# / m3)	V-CNT Ca1 Diff (# / m3)	Ca2 Taille (µm)	V-CNT Ca2 Cumul (# / m3)	V-CNT Ca2 Diff (# / m3)	Ca3 Taille (µm)	V-CNT Ca3 Cumul (# / m3)	V-CNT Ca3 Diff (# / m3)	Ca4 Taille (µm)	V-CNT Ca4 Cumul (# / m3)	V-CNT Ca4 Diff (# / m3)	Ca5 Taille (µm)	V-CNT Ca5 Cumul (# / m3)	V-CNT Ca5 Diff (# / m3)	Ca6 Taille (µm)	V-CNT Ca6 Cumul (# / m3)	V-CNT Ca6 Diff (# / m3)	Volume (m3)
0:00:00	0.5	10386220	5958870	0.7	4427350	1595053	1	2832297	2654912	3	177385	139435	5	37951	35618	10	2332	2332	0.5	11307.4	0	0.7	11307.4	0	1	11307.4	8622	3	2685.5	2403	5	282.7	283	10	0	0	0.01415
0:04:30	0.5	7322615	4513710	0.7	2808905	1138799	1	1670106	1610177	3	59929	50883	5	9046	8834	10	212	212	0.5	3816.3	0	0.7	3816.3	0	1	3816.3	2968	3	848.1	777	5	70.7	71	10	0	0	0.01415
0:09:00	0.5	5694417	3639718	0.7	2054700	885371	1	1169329	1141979	3	27350	23463	5	3887	3463	10	424	424	0.5	1978.8	0	0.7	1978.8	0	1	1978.8	1696	3	282.7	212	5	70.7	71	10	0	0	0.01415
0:13:30	0.5	5005371	3177173	0.7	1828198	805018	1	1023180	1004170	3	19011	17456	5	1555	1484	10	71	71	0.5	989.4	0	0.7	989.4	0	1	989.4	919	3	70.7	71	5	0	0	10	0	0	0.01415
0:18:00	0.5	4571944	2893498	0.7	1678445	729823	1	948622	934134	3	14488	13428	5	1060	1060	10	0	0	0.5	989.4	0	0.7	989.4	0	1	989.4	848	3	141.3	141	5	0	0	10	0	0	0.01415
0:22:30	0.5	4365230	2754346	0.7	1610883	695972	1	914912	900989	3	13922	12933	5	989	989	10	0	0	0.5	1201.4	0	0.7	1201.4	0	1	1201.4	1131	3	70.7	0	5	70.7	71	10	0	0	0.01415
0:27:00	0.5	4277880	2691802	0.7	1586078	690883	1	895194	883675	3	11519	10742	5	777	777	10	0	0	0.5	918.7	0	0.7	918.7	0	1	918.7	707	3	212	212	5	0	0	10	0	0	0.01415
0:31:30	0.5	4207350	2621838	0.7	1585512	696184	1	889329	876679	3	12650	12014	5	636	636	10	0	0	0.5	636	0	0.7	636	0	1	636	565	3	70.7	71	5	0	0	10	0	0	0.01415
0:36:00	0.5	4130318	2551378	0.7	1578940	677385	1	901555	888905	3	12650	11519	5	1131	1131	10	0	0	0.5	989.4	0	0.7	989.4	0	1	989.4	919	3	70.7	71	5	0	0	10	0	0	0.01415
0:40:30	0.5	4115265	2541272	0.7	1573993	679859	1	894134	882968	3	11166	10247	5	919	848	10	71	71	0.5	706.7	0	0.7	706.7	0	1	706.7	636	3	70.7	71	5	0	0	10	0	0	0.01415
Speed	3.9- 4.2 m/s
Modèle:	9510-BD-P
No série:	95101613002
Version d'Application:	3.0.0.0
Dernière Calibration:	2017-10-16
Calibration:	2018-10-16
Version Firmware:	1.3
Version d'Algorithme	7002622
Ethernet IP:	0.0.0.0
USB IP:	169.254.106.45
Débit (m3 / Min)	0.0283
Tailles Seuil (µm)	0.5	0.7	1	3	5	10
Sampling time	Ca1 Taille (µm)	T-CNT Ca1 Cumul (# / m3)	T-CNT Ca1 Diff (# / m3)	Ca2 Taille (µm)	T-CNT Ca2 Cumul (# / m3)	T-CNT Ca2 Diff (# / m3)	Ca3 Taille (µm)	T-CNT Ca3 Cumul (# / m3)	T-CNT Ca3 Diff (# / m3)	Ca4 Taille (µm)	T-CNT Ca4 Cumul (# / m3)	T-CNT Ca4 Diff (# / m3)	Ca5 Taille (µm)	T-CNT Ca5 Cumul (# / m3)	T-CNT Ca5 Diff (# / m3)	Ca6 Taille (µm)	T-CNT Ca6 Cumul (# / m3)	T-CNT Ca6 Diff (# / m3)	Ca1 Taille (µm)	V-CNT Ca1 Cumul (# / m3)	V-CNT Ca1 Diff (# / m3)	Ca2 Taille (µm)	V-CNT Ca2 Cumul (# / m3)	V-CNT Ca2 Diff (# / m3)	Ca3 Taille (µm)	V-CNT Ca3 Cumul (# / m3)	V-CNT Ca3 Diff (# / m3)	Ca4 Taille (µm)	V-CNT Ca4 Cumul (# / m3)	V-CNT Ca4 Diff (# / m3)	Ca5 Taille (µm)	V-CNT Ca5 Cumul (# / m3)	V-CNT Ca5 Diff (# / m3)	Ca6 Taille (µm)	V-CNT Ca6 Cumul (# / m3)	V-CNT Ca6 Diff (# / m3)	Volume (m3)
0:00:00	0.5	31760780	19370880	0.7	12389890	5658870	1	6731025	6350672	3	380353	322615	5	57739	55406	10	2332	2332	0.5	22402.8	0	0.7	22402.8	0	1	22402.8	17809	3	4593.6	4382	5	212	141	10	70.7	71	0.01415
0:04:30	0.5	18615410	11706430	0.7	6908976	2789824	1	4119152	3954417	3	164735	142262	5	22474	22049	10	424	424	0.5	8975.3	0	0.7	8975.3	0	1	8975.3	7633	3	1342.8	1131	5	212	212	10	0	0	0.01415
0:09:00	0.5	12002900	7679506	0.7	4323392	1777739	1	2545654	2466148	3	79505	70035	5	9470	9258	10	212	212	0.5	4523	0	0.7	4523	0	1	4523	4028	3	494.7	424	5	70.7	71	10	0	0	0.01415
0:13:30	0.5	8941272	5669188	0.7	3272085	1347562	1	1924523	1880212	3	44311	38516	5	5795	5583	10	212	212	0.5	2897.5	0	0.7	2897.5	0	1	2897.5	2403	3	494.7	495	5	0	0	10	0	0	0.01415
0:18:00	0.5	7348410	4608268	0.7	2740142	1126996	1	1613145	1582262	3	30883	28339	5	2544	2544	10	0	0	0.5	2544.2	0	0.7	2544.2	0	1	2544.2	2261	3	282.7	283	5	0	0	10	0	0	0.01415
0:22:30	0.5	6615689	4090742	0.7	2524947	1031944	1	1493004	1467632	3	25371	23039	5	2332	2332	10	0	0	0.5	1060.1	0	0.7	1060.1	0	1	1060.1	848	3	212	212	5	0	0	10	0	0	0.01415
0:27:00	0.5	6250177	3835406	0.7	2414770	979223	1	1435548	1411590	3	23958	21484	5	2473	2403	10	71	71	0.5	1696.1	0	0.7	1696.1	0	1	1696.1	1555	3	141.3	141	5	0	0	10	0	0	0.01415
0:31:30	0.5	6096326	3764947	0.7	2331378	958304	1	1373074	1351166	3	21908	20212	5	1696	1696	10	0	0	0.5	1696.1	0	0.7	1696.1	0	1	1696.1	1413	3	282.7	283	5	0	0	10	0	0	0.01415
0:36:00	0.5	6068834	3744947	0.7	2323887	959364	1	1364523	1342898	3	21625	19929	5	1696	1696	10	0	0	0.5	1766.8	0	0.7	1766.8	0	1	1766.8	1484	3	282.7	283	5	0	0	10	0	0	0.01415
0:40:30	0.5	6109400	3783958	0.7	2325442	955336	1	1370106	1344311	3	25795	23392	5	2403	2332	10	71	71	0.5	1625.4	0	0.7	1625.4	0	1	1625.4	1413	3	212	212	5	0	0	10	0	0	0.01415
Speed	3.9- 4.2 m/s
Modèle:	9510-BD-P
No série:	95101613002
Version d'Application:	3.0.0.0
Dernière Calibration:	2017-10-16
Calibration:	2018-10-16
Version Firmware:	1.3
Version d'Algorithme	7002622
Ethernet IP:	0.0.0.0
USB IP:	169.254.106.45
Débit (m3 / Min)	0.0283
Tailles Seuil (µm)	0.5	0.7	1	3	5	10
Sampling time	Ca1 Taille (µm)	T-CNT Ca1 Cumul (# / m3)	T-CNT Ca1 Diff (# / m3)	Ca2 Taille (µm)	T-CNT Ca2 Cumul (# / m3)	T-CNT Ca2 Diff (# / m3)	Ca3 Taille (µm)	T-CNT Ca3 Cumul (# / m3)	T-CNT Ca3 Diff (# / m3)	Ca4 Taille (µm)	T-CNT Ca4 Cumul (# / m3)	T-CNT Ca4 Diff (# / m3)	Ca5 Taille (µm)	T-CNT Ca5 Cumul (# / m3)	T-CNT Ca5 Diff (# / m3)	Ca6 Taille (µm)	T-CNT Ca6 Cumul (# / m3)	T-CNT Ca6 Diff (# / m3)	Ca1 Taille (µm)	V-CNT Ca1 Cumul (# / m3)	V-CNT Ca1 Diff (# / m3)	Ca2 Taille (µm)	V-CNT Ca2 Cumul (# / m3)	V-CNT Ca2 Diff (# / m3)	Ca3 Taille (µm)	V-CNT Ca3 Cumul (# / m3)	V-CNT Ca3 Diff (# / m3)	Ca4 Taille (µm)	V-CNT Ca4 Cumul (# / m3)	V-CNT Ca4 Diff (# / m3)	Ca5 Taille (µm)	V-CNT Ca5 Cumul (# / m3)	V-CNT Ca5 Diff (# / m3)	Ca6 Taille (µm)	V-CNT Ca6 Cumul (# / m3)	V-CNT Ca6 Diff (# / m3)	Volume (m3)
0:00:00	0.5	1326502	873357	0.7	453145	169046	1	284099	256820	3	27279	23534	5	3746	3392	10	353	353	0.5	5936.4	0	0.7	5936.4	0	1	5936.4	4876	3	1060.1	848	5	212	71	10	141.3	141	0.01415
0:04:30	0.5	1084523	789399	0.7	295124	135124	1	160000	149541	3	10459	9046	5	1413	1201	10	212	212	0.5	2332.2	0	0.7	2332.2	0	1	2332.2	2049	3	282.7	283	5	0	0	10	0	0	0.01415
0:09:00	0.5	945724	723039	0.7	222686	111307	1	111378	105583	3	5795	5018	5	777	707	10	71	71	0.5	1130.7	0	0.7	1130.7	0	1	1130.7	989	3	141.3	141	5	0	0	10	0	0	0.01415
0:13:30	0.5	922474	712721	0.7	209753	108622	1	101131	98375	3	2756	2403	5	353	353	10	0	0	0.5	1060.1	0	0.7	1060.1	0	1	1060.1	1060	3	0	0	5	0	0	10	0	0	0.01415
0:18:00	0.5	942544	740919	0.7	201626	111732	1	89894	86502	3	3392	2615	5	777	707	10	71	71	0.5	565.4	0	0.7	565.4	0	1	565.4	565	3	0	0	5	0	0	10	0	0	0.01415
0:22:30	0.5	944452	747209	0.7	197244	113428	1	83816	82615	3	1201	1060	5	141	141	10	0	0	0.5	424	0	0.7	424	0	1	424	424	3	0	0	5	0	0	10	0	0	0.01415
0:27:00	0.5	1075477	835901	0.7	239576	133922	1	105654	102120	3	3534	3110	5	424	353	10	71	71	0.5	424	0	0.7	424	0	1	424	424	3	0	0	5	0	0	10	0	0	0.01415
0:31:30	0.5	1149894	889187	0.7	260707	144382	1	116325	113569	3	2756	2544	5	212	71	10	141	141	0.5	494.7	0	0.7	494.7	0	1	494.7	495	3	0	0	5	0	0	10	0	0	0.01415
0:36:00	0.5	1202474	934346	0.7	268127	151095	1	117032	113781	3	3251	2968	5	283	283	10	0	0	0.5	424	0	0.7	424	0	1	424	353	3	70.7	71	5	0	0	10	0	0	0.01415
0:40:30	0.5	1267703	987067	0.7	280636	161201	1	119435	116749	3	2686	2191	5	495	495	10	0	0	0.5	282.7	0	0.7	282.7	0	1	282.7	283	3	0	0	5	0	0	10	0	0	0.01415

## Sheet: MnO2Beads
Speed	0.2 m/s
Modèle:	9510-BD-P
No série:	95101613002
Version d'Application:	3.0.0.0
Dernière Calibration:	2017-10-16
Calibration:	2018-10-16
Version Firmware:	1.3
Version d'Algorithme	7002622
Ethernet IP:	0.0.0.0
USB IP:	169.254.106.45
Débit (m3 / Min)	0.0283
Tailles Seuil (µm)	0.5	0.7	1	3	5	10
Sampling time	Ca1 Taille (µm)	T-CNT Ca1 Cumul (# / m3)	T-CNT Ca1 Diff (# / m3)	Ca2 Taille (µm)	T-CNT Ca2 Cumul (# / m3)	T-CNT Ca2 Diff (# / m3)	Ca3 Taille (µm)	T-CNT Ca3 Cumul (# / m3)	T-CNT Ca3 Diff (# / m3)	Ca4 Taille (µm)	T-CNT Ca4 Cumul (# / m3)	T-CNT Ca4 Diff (# / m3)	Ca5 Taille (µm)	T-CNT Ca5 Cumul (# / m3)	T-CNT Ca5 Diff (# / m3)	Ca6 Taille (µm)	T-CNT Ca6 Cumul (# / m3)	T-CNT Ca6 Diff (# / m3)	Ca1 Taille (µm)	V-CNT Ca1 Cumul (# / m3)	V-CNT Ca1 Diff (# / m3)	Ca2 Taille (µm)	V-CNT Ca2 Cumul (# / m3)	V-CNT Ca2 Diff (# / m3)	Ca3 Taille (µm)	V-CNT Ca3 Cumul (# / m3)	V-CNT Ca3 Diff (# / m3)	Ca4 Taille (µm)	V-CNT Ca4 Cumul (# / m3)	V-CNT Ca4 Diff (# / m3)	Ca5 Taille (µm)	V-CNT Ca5 Cumul (# / m3)	V-CNT Ca5 Diff (# / m3)	Ca6 Taille (µm)	V-CNT Ca6 Cumul (# / m3)	V-CNT Ca6 Diff (# / m3)
00:00:00	0.5	894912	532862	0.7	362050	116184	1	245866	207774	3	38092	28763	5	9329	8269	10	1060	1060	0.5	6431.1	0	0.7	6431.1	0	1	6431.1	4099	3	2332.2	1979	5	353.4	283	10	70.7	71
00:10:00	0.5	638728	433286	0.7	205442	86290	1	119152	106997	3	12155	10035	5	2120	1767	10	353	353	0.5	1978.8	0	0.7	1978.8	0	1	1978.8	1201	3	777.4	636	5	141.3	141	10	0	0
00:20:00	0.5	519152	374417	0.7	144735	71943	1	72792	68834	3	3958	3251	5	707	707	10	0	0	0.5	1130.7	0	0.7	1130.7	0	1	1130.7	919	3	212	212	5	0	0	10	0	0
00:30:00	0.5	446714	336184	0.7	110530	60212	1	50318	48481	3	1837	1555	5	283	283	10	0	0	0.5	141.3	0	0.7	141.3	0	1	141.3	141	3	0	0	5	0	0	10	0	0
00:40:00	0.5	427138	316749	0.7	110389	61272	1	49117	47633	3	1484	1272	5	212	212	10	0	0	0.5	353.4	0	0.7	353.4	0	1	353.4	353	3	0	0	5	0	0	10	0	0
00:50:00	0.5	398445	291237	0.7	107209	63816	1	43392	41696	3	1696	1201	5	495	495	10	0	0	0.5	353.4	0	0.7	353.4	0	1	353.4	353	3	0	0	5	0	0	10	0	0
01:00:00	0.5	410601	308057	0.7	102544	59717	1	42827	41413	3	1413	1413	5	0	0	10	0	0	0.5	282.7	0	0.7	282.7	0	1	282.7	141	3	141.3	141	5	0	0	10	0	0
01:10:00	0.5	399929	295406	0.7	104523	62756	1	41767	40424	3	1343	1201	5	141	141	10	0	0	0.5	282.7	0	0.7	282.7	0	1	282.7	283	3	0	0	5	0	0	10	0	0
01:20:00	0.5	394770	287845	0.7	106926	63392	1	43534	41979	3	1555	1272	5	283	141	10	141	141	0.5	424	0	0.7	424	0	1	424	424	3	0	0	5	0	0	10	0	0
01:30:00	0.5	379929	278233	0.7	101696	58304	1	43392	41979	3	1413	1201	5	212	141	10	71	71	0.5	494.7	0	0.7	494.7	0	1	494.7	424	3	70.7	71	5	0	0	10	0	0
01:40:00	0.5	379788	284382	0.7	95406	55194	1	40212	38728	3	1484	1272	5	212	71	10	141	141	0.5	282.7	0	0.7	282.7	0	1	282.7	212	3	70.7	71	5	0	0	10	0	0
01:50:00	0.5	375689	280212	0.7	95477	56184	1	39293	37809	3	1484	1131	5	353	212	10	141	141	0.5	282.7	0	0.7	282.7	0	1	282.7	212	3	70.7	71	5	0	0	10	0	0
02:00:00	0.5	379505	285018	0.7	94488	55901	1	38587	37173	3	1413	1131	5	283	283	10	0	0	0.5	494.7	0	0.7	494.7	0	1	494.7	424	3	70.7	0	5	70.7	71	10	0	0
Speed	0.2 m/s
Modèle:	9510-BD-P
No série:	95101613002
Version d'Application:	3.0.0.0
Dernière Calibration:	2017-10-16
Calibration:	2018-10-16
Version Firmware:	1.3
Version d'Algorithme	7002622
Ethernet IP:	0.0.0.0
USB IP:	169.254.106.45
Débit (m3 / Min)	0.0283
Tailles Seuil (µm)	0.5	0.7	1	3	5	10
Sampling time	Ca1 Taille (µm)	T-CNT Ca1 Cumul (# / m3)	T-CNT Ca1 Diff (# / m3)	Ca2 Taille (µm)	T-CNT Ca2 Cumul (# / m3)	T-CNT Ca2 Diff (# / m3)	Ca3 Taille (µm)	T-CNT Ca3 Cumul (# / m3)	T-CNT Ca3 Diff (# / m3)	Ca4 Taille (µm)	T-CNT Ca4 Cumul (# / m3)	T-CNT Ca4 Diff (# / m3)	Ca5 Taille (µm)	T-CNT Ca5 Cumul (# / m3)	T-CNT Ca5 Diff (# / m3)	Ca6 Taille (µm)	T-CNT Ca6 Cumul (# / m3)	T-CNT Ca6 Diff (# / m3)	Ca1 Taille (µm)	V-CNT Ca1 Cumul (# / m3)	V-CNT Ca1 Diff (# / m3)	Ca2 Taille (µm)	V-CNT Ca2 Cumul (# / m3)	V-CNT Ca2 Diff (# / m3)	Ca3 Taille (µm)	V-CNT Ca3 Cumul (# / m3)	V-CNT Ca3 Diff (# / m3)	Ca4 Taille (µm)	V-CNT Ca4 Cumul (# / m3)	V-CNT Ca4 Diff (# / m3)	Ca5 Taille (µm)	V-CNT Ca5 Cumul (# / m3)	V-CNT Ca5 Diff (# / m3)	Ca6 Taille (µm)	V-CNT Ca6 Cumul (# / m3)	V-CNT Ca6 Diff (# / m3)
00:00:00	0.5	5468198	3150460	0.7	2317738	957951	1	1359788	1295336	3	64452	54912	5	9541	8269	10	1272	1272	0.5	14487.6	0	0.7	14487.6	0	1	14487.6	11237	3	3250.9	2827	5	424	212	10	212	212
00:10:00	0.5	4169329	2595548	0.7	1573781	737173	1	836608	816113	3	20495	18657	5	1837	1767	10	71	71	0.5	5300.4	0	0.7	5300.4	0	1	5300.4	4240	3	1060.1	989	5	70.7	71	10	0	0
00:20:00	0.5	3446148	2260566	0.7	1185583	600495	1	585088	576678	3	8410	7633	5	777	777	10	0	0	0.5	1766.8	0	0.7	1766.8	0	1	1766.8	1696	3	70.7	71	5	0	0	10	0	0
00:30:00	0.5	2992297	2019505	0.7	972792	512721	1	460071	455477	3	4594	3958	5	636	636	10	0	0	0.5	918.7	0	0.7	918.7	0	1	918.7	919	3	0	0	5	0	0	10	0	0
00:40:00	0.5	2664028	1797880	0.7	866148	462050	1	404099	400141	3	3958	3816	5	141	141	10	0	0	0.5	212	0	0.7	212	0	1	212	212	3	0	0	5	0	0	10	0	0
00:50:00	0.5	2442898	1660000	0.7	782898	413922	1	368975	366078	3	2898	2756	5	141	141	10	0	0	0.5	424	0	0.7	424	0	1	424	424	3	0	0	5	0	0	10	0	0
01:00:00	0.5	2211096	1504806	0.7	706290	376891	1	329399	325866	3	3534	3180	5	353	353	10	0	0	0.5	353.4	0	0.7	353.4	0	1	353.4	353	3	0	0	5	0	0	10	0	0
01:10:00	0.5	2091025	1410601	0.7	680424	361767	1	318657	315689	3	2968	2756	5	212	212	10	0	0	0.5	70.7	0	0.7	70.7	0	1	70.7	71	3	0	0	5	0	0	10	0	0
01:20:00	0.5	1971449	1313993	0.7	657456	353569	1	303887	301131	3	2756	2756	5	0	0	10	0	0	0.5	565.4	0	0.7	565.4	0	1	565.4	495	3	70.7	71	5	0	0	10	0	0
01:30:00	0.5	1873216	1245018	0.7	628198	327279	1	300919	297809	3	3110	2898	5	212	212	10	0	0	0.5	494.7	0	0.7	494.7	0	1	494.7	353	3	141.3	141	5	0	0	10	0	0
01:40:00	0.5	1811661	1179788	0.7	631873	330813	1	301060	297880	3	3180	3110	5	71	71	10	0	0	0.5	282.7	0	0.7	282.7	0	1	282.7	212	3	70.7	71	5	0	0	10	0	0
01:50:00	0.5	1760919	1145159	0.7	615760	321343	1	294417	292226	3	2191	2049	5	141	141	10	0	0	0.5	282.7	0	0.7	282.7	0	1	282.7	212	3	70.7	71	5	0	0	10	0	0
02:00:00	0.5	1669329	1075053	0.7	594276	301696	1	292580	290459	3	2120	1837	5	283	283	10	0	0	0.5	424	0	0.7	424	0	1	424	353	3	70.7	71	5	0	0	10	0	0
Speed	0.2 m/s
Modèle:	9510-BD-P
No série:	95101613002
Version d'Application:	3.0.0.0
Dernière Calibration:	2017-10-16
Calibration:	2018-10-16
Version Firmware:	1.3
Version d'Algorithme	7002622
Ethernet IP:	0.0.0.0
USB IP:	169.254.106.45
Débit (m3 / Min)	0.0283
Tailles Seuil (µm)	0.5	0.7	1	3	5	10
Sampling time	Ca1 Taille (µm)	T-CNT Ca1 Cumul (# / m3)	T-CNT Ca1 Diff (# / m3)	Ca2 Taille (µm)	T-CNT Ca2 Cumul (# / m3)	T-CNT Ca2 Diff (# / m3)	Ca3 Taille (µm)	T-CNT Ca3 Cumul (# / m3)	T-CNT Ca3 Diff (# / m3)	Ca4 Taille (µm)	T-CNT Ca4 Cumul (# / m3)	T-CNT Ca4 Diff (# / m3)	Ca5 Taille (µm)	T-CNT Ca5 Cumul (# / m3)	T-CNT Ca5 Diff (# / m3)	Ca6 Taille (µm)	T-CNT Ca6 Cumul (# / m3)	T-CNT Ca6 Diff (# / m3)	Ca1 Taille (µm)	V-CNT Ca1 Cumul (# / m3)	V-CNT Ca1 Diff (# / m3)	Ca2 Taille (µm)	V-CNT Ca2 Cumul (# / m3)	V-CNT Ca2 Diff (# / m3)	Ca3 Taille (µm)	V-CNT Ca3 Cumul (# / m3)	V-CNT Ca3 Diff (# / m3)	Ca4 Taille (µm)	V-CNT Ca4 Cumul (# / m3)	V-CNT Ca4 Diff (# / m3)	Ca5 Taille (µm)	V-CNT Ca5 Cumul (# / m3)	V-CNT Ca5 Diff (# / m3)	Ca6 Taille (µm)	V-CNT Ca6 Cumul (# / m3)	V-CNT Ca6 Diff (# / m3)
00:00:00	0.5	1842827	931944	0.7	910883	310106	1	600777	524028	3	76749	58516	5	18233	16466	10	1767	1767	0.5	11872.8	0	0.7	11872.8	0	1	11872.8	7491	3	4381.6	3746	5	636	565	10	70.7	71
00:10:00	0.5	909470	511166	0.7	398304	157244	1	241060	224523	3	16537	13569	5	2968	2756	10	212	212	0.5	2756.2	0	0.7	2756.2	0	1	2756.2	2191	3	565.4	495	5	70.7	71	10	0	0
00:20:00	0.5	605159	365088	0.7	240071	101767	1	138304	131025	3	7279	6290	5	989	989	10	0	0	0.5	777.4	0	0.7	777.4	0	1	777.4	495	3	282.7	212	5	70.7	71	10	0	0
00:30:00	0.5	470389	304028	0.7	166360	73428	1	92933	87774	3	5159	4664	5	495	353	10	141	141	0.5	636	0	0.7	636	0	1	636	424	3	212	212	5	0	0	10	0	0
00:40:00	0.5	394629	254276	0.7	140353	59788	1	80565	76325	3	4240	3392	5	848	777	10	71	71	0.5	565.4	0	0.7	565.4	0	1	565.4	353	3	212	141	5	70.7	0	10	70.7	71
00:50:00	0.5	359435	237456	0.7	121979	52509	1	69470	64735	3	4735	3816	5	919	848	10	71	71	0.5	636	0	0.7	636	0	1	636	565	3	70.7	71	5	0	0	10	0	0
01:00:00	0.5	322756	220707	0.7	102050	43534	1	58516	54770	3	3746	3180	5	565	565	10	0	0	0.5	494.7	0	0.7	494.7	0	1	494.7	353	3	141.3	71	5	70.7	71	10	0	0
01:10:00	0.5	302686	201272	0.7	101413	43816	1	57597	53357	3	4240	3110	5	1131	636	10	495	495	0.5	848.1	0	0.7	848.1	0	1	848.1	707	3	141.3	0	5	141.3	0	10	141.3	141
01:20:00	0.5	276325	188410	0.7	87915	37668	1	50247	45936	3	4311	3675	5	636	495	10	141	141	0.5	636	0	0.7	636	0	1	636	424	3	212	141	5	70.7	0	10	70.7	71
01:30:00	0.5	276678	188763	0.7	87915	38728	1	49187	45512	3	3675	2827	5	848	777	10	71	71	0.5	494.7	0	0.7	494.7	0	1	494.7	424	3	70.7	0	5	70.7	71	10	0	0
01:40:00	0.5	266502	185371	0.7	81131	37173	1	43958	40848	3	3110	2686	5	424	424	10	0	0	0.5	353.4	0	0.7	353.4	0	1	353.4	212	3	141.3	141	5	0	0	10	0	0
01:50:00	0.5	272226	191166	0.7	81060	34770	1	46290	41696	3	4594	3463	5	1131	989	10	141	141	0.5	706.7	0	0.7	706.7	0	1	706.7	495	3	212	212	5	0	0	10	0	0
02:00:00	0.5	331590	231519	0.7	100071	45159	1	54912	50177	3	4735	4028	5	707	495	10	212	212	0.5	353.4	0	0.7	353.4	0	1	353.4	141	3	212	141	5	70.7	0	10	70.7	71
Speed	0.4 m/s
Modèle:	9510-BD-P
No série:	95101613002
Version d'Application:	3.0.0.0
Dernière Calibration:	2017-10-16
Calibration:	2018-10-16
Version Firmware:	1.3
Version d'Algorithme	7002622
Ethernet IP:	0.0.0.0
USB IP:	169.254.106.45
Débit (m3 / Min)	0.0283
Tailles Seuil (µm)	0.5	0.7	1	3	5	10
Sampling time	Ca1 Taille (µm)	T-CNT Ca1 Cumul (# / m3)	T-CNT Ca1 Diff (# / m3)	Ca2 Taille (µm)	T-CNT Ca2 Cumul (# / m3)	T-CNT Ca2 Diff (# / m3)	Ca3 Taille (µm)	T-CNT Ca3 Cumul (# / m3)	T-CNT Ca3 Diff (# / m3)	Ca4 Taille (µm)	T-CNT Ca4 Cumul (# / m3)	T-CNT Ca4 Diff (# / m3)	Ca5 Taille (µm)	T-CNT Ca5 Cumul (# / m3)	T-CNT Ca5 Diff (# / m3)	Ca6 Taille (µm)	T-CNT Ca6 Cumul (# / m3)	T-CNT Ca6 Diff (# / m3)	Ca1 Taille (µm)	V-CNT Ca1 Cumul (# / m3)	V-CNT Ca1 Diff (# / m3)	Ca2 Taille (µm)	V-CNT Ca2 Cumul (# / m3)	V-CNT Ca2 Diff (# / m3)	Ca3 Taille (µm)	V-CNT Ca3 Cumul (# / m3)	V-CNT Ca3 Diff (# / m3)	Ca4 Taille (µm)	V-CNT Ca4 Cumul (# / m3)	V-CNT Ca4 Diff (# / m3)	Ca5 Taille (µm)	V-CNT Ca5 Cumul (# / m3)	V-CNT Ca5 Diff (# / m3)	Ca6 Taille (µm)	V-CNT Ca6 Cumul (# / m3)	V-CNT Ca6 Diff (# / m3)
00:00:00	0.5	1127067	665018	0.7	462050	158657	1	303392	269187	3	34205	26502	5	7703	6926	10	777	777	0.5	6289.8	0	0.7	6289.8	0	1	6289.8	3958	3	2332.2	1837	5	494.7	283	10	212	212
00:10:00	0.5	695406	478233	0.7	217173	94770	1	122403	114700	3	7703	6219	5	1484	1272	10	212	212	0.5	989.4	0	0.7	989.4	0	1	989.4	777	3	212	212	5	0	0	10	0	0
00:20:00	0.5	501696	363110	0.7	138587	71731	1	66855	63463	3	3392	3039	5	353	283	10	71	71	0.5	565.4	0	0.7	565.4	0	1	565.4	424	3	141.3	141	5	0	0	10	0	0
00:30:00	0.5	445512	338869	0.7	106643	62544	1	44099	42756	3	1343	1060	5	283	212	10	71	71	0.5	282.7	0	0.7	282.7	0	1	282.7	212	3	70.7	71	5	0	0	10	0	0
00:40:00	0.5	374205	292509	0.7	81696	49682	1	32014	31237	3	777	777	5	0	0	10	0	0	0.5	424	0	0.7	424	0	1	424	353	3	70.7	71	5	0	0	10	0	0
00:50:00	0.5	319505	256396	0.7	63110	38657	1	24452	23887	3	565	565	5	0	0	10	0	0	0.5	0	0	0.7	0	0	1	0	0	3	0	0	5	0	0	10	0	0
01:00:00	0.5	304240	240777	0.7	63463	36749	1	26714	26007	3	707	565	5	141	71	10	71	71	0.5	212	0	0.7	212	0	1	212	212	3	0	0	5	0	0	10	0	0
01:10:00	0.5	292226	232933	0.7	59293	36325	1	22968	22120	3	848	707	5	141	141	10	0	0	0.5	282.7	0	0.7	282.7	0	1	282.7	283	3	0	0	5	0	0	10	0	0
01:20:00	0.5	277315	220989	0.7	56325	36254	1	20071	19435	3	636	636	5	0	0	10	0	0	0.5	70.7	0	0.7	70.7	0	1	70.7	71	3	0	0	5	0	0	10	0	0
01:30:00	0.5	282050	226360	0.7	55689	33852	1	21837	20919	3	919	707	5	212	212	10	0	0	0.5	141.3	0	0.7	141.3	0	1	141.3	141	3	0	0	5	0	0	10	0	0
01:40:00	0.5	354205	291307	0.7	62898	43039	1	19859	18940	3	919	707	5	212	212	10	0	0	0.5	141.3	0	0.7	141.3	0	1	141.3	71	3	70.7	0	5	70.7	71	10	0	0
01:50:00	0.5	383110	319788	0.7	63322	41837	1	21484	20636	3	848	848	5	0	0	10	0	0	0.5	212	0	0.7	212	0	1	212	141	3	70.7	71	5	0	0	10	0	0
02:00:00	0.5	396608	327986	0.7	68622	47067	1	21555	21272	3	283	283	5	0	0	10	0	0	0.5	141.3	0	0.7	141.3	0	1	141.3	141	3	0	0	5	0	0	10	0	0
Speed	0.4 m/s
Modèle:	9510-BD-P
No série:	95101613002
Version d'Application:	3.0.0.0
Dernière Calibration:	2017-10-16
Calibration:	2018-10-16
Version Firmware:	1.3
Version d'Algorithme	7002622
Ethernet IP:	0.0.0.0
USB IP:	169.254.106.45
Débit (m3 / Min)	0.0283
Tailles Seuil (µm)	0.5	0.7	1	3	5	10
Sampling time	Ca1 Taille (µm)	T-CNT Ca1 Cumul (# / m3)	T-CNT Ca1 Diff (# / m3)	Ca2 Taille (µm)	T-CNT Ca2 Cumul (# / m3)	T-CNT Ca2 Diff (# / m3)	Ca3 Taille (µm)	T-CNT Ca3 Cumul (# / m3)	T-CNT Ca3 Diff (# / m3)	Ca4 Taille (µm)	T-CNT Ca4 Cumul (# / m3)	T-CNT Ca4 Diff (# / m3)	Ca5 Taille (µm)	T-CNT Ca5 Cumul (# / m3)	T-CNT Ca5 Diff (# / m3)	Ca6 Taille (µm)	T-CNT Ca6 Cumul (# / m3)	T-CNT Ca6 Diff (# / m3)	Ca1 Taille (µm)	V-CNT Ca1 Cumul (# / m3)	V-CNT Ca1 Diff (# / m3)	Ca2 Taille (µm)	V-CNT Ca2 Cumul (# / m3)	V-CNT Ca2 Diff (# / m3)	Ca3 Taille (µm)	V-CNT Ca3 Cumul (# / m3)	V-CNT Ca3 Diff (# / m3)	Ca4 Taille (µm)	V-CNT Ca4 Cumul (# / m3)	V-CNT Ca4 Diff (# / m3)	Ca5 Taille (µm)	V-CNT Ca5 Cumul (# / m3)	V-CNT Ca5 Diff (# / m3)	Ca6 Taille (µm)	V-CNT Ca6 Cumul (# / m3)	V-CNT Ca6 Diff (# / m3)
00:00:00	0.5	1893286	1226643	0.7	666643	252580	1	414064	374417	3	39647	30530	5	9117	8127	10	989	989	0.5	6855.1	0	0.7	6855.1	0	1	6855.1	5583	3	1272.1	1131	5	141.3	71	10	70.7	71
00:10:00	0.5	1312792	966219	0.7	346572	168481	1	178092	167421	3	10671	9470	5	1201	1060	10	141	141	0.5	1978.8	0	0.7	1978.8	0	1	1978.8	1767	3	212	212	5	0	0	10	0	0
00:20:00	0.5	1081060	845583	0.7	235477	134276	1	101201	97244	3	3958	3392	5	565	565	10	0	0	0.5	848.1	0	0.7	848.1	0	1	848.1	777	3	70.7	71	5	0	0	10	0	0
00:30:00	0.5	980565	780919	0.7	199647	122756	1	76890	75053	3	1837	1696	5	141	141	10	0	0	0.5	282.7	0	0.7	282.7	0	1	282.7	283	3	0	0	5	0	0	10	0	0
00:40:00	0.5	935336	754700	0.7	180636	119293	1	61343	60141	3	1201	919	5	283	283	10	0	0	0.5	424	0	0.7	424	0	1	424	283	3	141.3	141	5	0	0	10	0	0
00:50:00	0.5	910035	739929	0.7	170106	113145	1	56961	55548	3	1413	1201	5	212	71	10	141	141	0.5	494.7	0	0.7	494.7	0	1	494.7	353	3	141.3	141	5	0	0	10	0	0
01:00:00	0.5	878657	715760	0.7	162898	107138	1	55760	54346	3	1413	1060	5	353	353	10	0	0	0.5	212	0	0.7	212	0	1	212	212	3	0	0	5	0	0	10	0	0
01:10:00	0.5	897032	737880	0.7	159152	104876	1	54276	52862	3	1413	1413	5	0	0	10	0	0	0.5	212	0	0.7	212	0	1	212	212	3	0	0	5	0	0	10	0	0
01:20:00	0.5	971519	791307	0.7	180212	115830	1	64382	62403	3	1979	1696	5	283	283	10	0	0	0.5	70.7	0	0.7	70.7	0	1	70.7	71	3	0	0	5	0	0	10	0	0
01:30:00	0.5	972226	794417	0.7	177809	118021	1	59788	58587	3	1201	1131	5	71	71	10	0	0	0.5	565.4	0	0.7	565.4	0	1	565.4	565	3	0	0	5	0	0	10	0	0
01:40:00	0.5	979081	794700	0.7	184382	121484	1	62898	61413	3	1484	1413	5	71	71	10	0	0	0.5	353.4	0	0.7	353.4	0	1	353.4	283	3	70.7	71	5	0	0	10	0	0
01:50:00	0.5	983322	793569	0.7	189753	119011	1	70742	68127	3	2615	2261	5	353	353	10	0	0	0.5	353.4	0	0.7	353.4	0	1	353.4	353	3	0	0	5	0	0	10	0	0
02:00:00	0.5	949329	753710	0.7	195618	118728	1	76890	73640	3	3251	2544	5	707	565	10	141	141	0.5	706.7	0	0.7	706.7	0	1	706.7	636	3	70.7	71	5	0	0	10	0	0
Speed	0.4 m/s
Modèle:	9510-BD-P
No série:	95101613002
Version d'Application:	3.0.0.0
Dernière Calibration:	2017-10-16
Calibration:	2018-10-16
Version Firmware:	1.3
Version d'Algorithme	7002622
Ethernet IP:	0.0.0.0
USB IP:	169.254.106.45
Débit (m3 / Min)	0.0283
Tailles Seuil (µm)	0.5	0.7	1	3	5	10
Sampling time	Ca1 Taille (µm)	T-CNT Ca1 Cumul (# / m3)	T-CNT Ca1 Diff (# / m3)	Ca2 Taille (µm)	T-CNT Ca2 Cumul (# / m3)	T-CNT Ca2 Diff (# / m3)	Ca3 Taille (µm)	T-CNT Ca3 Cumul (# / m3)	T-CNT Ca3 Diff (# / m3)	Ca4 Taille (µm)	T-CNT Ca4 Cumul (# / m3)	T-CNT Ca4 Diff (# / m3)	Ca5 Taille (µm)	T-CNT Ca5 Cumul (# / m3)	T-CNT Ca5 Diff (# / m3)	Ca6 Taille (µm)	T-CNT Ca6 Cumul (# / m3)	T-CNT Ca6 Diff (# / m3)	Ca1 Taille (µm)	V-CNT Ca1 Cumul (# / m3)	V-CNT Ca1 Diff (# / m3)	Ca2 Taille (µm)	V-CNT Ca2 Cumul (# / m3)	V-CNT Ca2 Diff (# / m3)	Ca3 Taille (µm)	V-CNT Ca3 Cumul (# / m3)	V-CNT Ca3 Diff (# / m3)	Ca4 Taille (µm)	V-CNT Ca4 Cumul (# / m3)	V-CNT Ca4 Diff (# / m3)	Ca5 Taille (µm)	V-CNT Ca5 Cumul (# / m3)	V-CNT Ca5 Diff (# / m3)	Ca6 Taille (µm)	V-CNT Ca6 Cumul (# / m3)	V-CNT Ca6 Diff (# / m3)
00:00:00	0.5	4540495	3695336	0.7	845159	480989	1	364170	318657	3	45512	31873	5	13640	11307	10	2332	2332	0.5	8409.9	0	0.7	8409.9	0	1	8409.9	4523	3	3886.9	2898	5	989.4	777	10	212	212
00:10:00	0.5	2896113	2481979	0.7	414134	292297	1	121838	119152	3	2686	1908	5	777	707	10	71	71	0.5	424	0	0.7	424	0	1	424	424	3	0	0	5	0	0	10	0	0
00:20:00	0.5	2437102	2104876	0.7	332226	238375	1	93852	92367	3	1484	1272	5	212	212	10	0	0	0.5	212	0	0.7	212	0	1	212	141	3	70.7	71	5	0	0	10	0	0
00:30:00	0.5	2277173	1973922	0.7	303251	226360	1	76890	75053	3	1837	1484	5	353	283	10	71	71	0.5	141.3	0	0.7	141.3	0	1	141.3	141	3	0	0	5	0	0	10	0	0
00:40:00	0.5	2259505	1948481	0.7	311025	227138	1	83887	83180	3	707	495	5	212	141	10	71	71	0.5	70.7	0	0.7	70.7	0	1	70.7	71	3	0	0	5	0	0	10	0	0
00:50:00	0.5	2277102	1959223	0.7	317880	233216	1	84664	83110	3	1555	1131	5	424	283	10	141	141	0.5	353.4	0	0.7	353.4	0	1	353.4	353	3	0	0	5	0	0	10	0	0
01:00:00	0.5	2284452	1970459	0.7	313993	226078	1	87915	86714	3	1201	1060	5	141	71	10	71	71	0.5	141.3	0	0.7	141.3	0	1	141.3	141	3	0	0	5	0	0	10	0	0
01:10:00	0.5	2301484	1970035	0.7	331449	240495	1	90954	88269	3	2686	2261	5	424	424	10	0	0	0.5	353.4	0	0.7	353.4	0	1	353.4	212	3	141.3	141	5	0	0	10	0	0
01:20:00	0.5	2329611	1988481	0.7	341131	246219	1	94912	93074	3	1837	1625	5	212	141	10	71	71	0.5	141.3	0	0.7	141.3	0	1	141.3	141	3	0	0	5	0	0	10	0	0
01:30:00	0.5	2339223	1999859	0.7	339364	245088	1	94276	91378	3	2898	2191	5	707	424	10	283	283	0.5	565.4	0	0.7	565.4	0	1	565.4	424	3	141.3	141	5	0	0	10	0	0
01:40:00	0.5	2346219	2009470	0.7	336749	240777	1	95972	93428	3	2544	2332	5	212	141	10	71	71	0.5	636	0	0.7	636	0	1	636	636	3	0	0	5	0	0	10	0	0
01:50:00	0.5	2330460	1982898	0.7	347562	247138	1	100424	97668	3	2756	1908	5	848	353	10	495	495	0.5	848.1	0	0.7	848.1	0	1	848.1	495	3	353.4	283	5	70.7	71	10	0	0
02:00:00	0.5	2321272	1979788	0.7	341484	247350	1	94134	91873	3	2261	1979	5	283	283	10	0	0	0.5	424	0	0.7	424	0	1	424	424	3	0	0	5	0	0	10	0	0
Speed	0.7 m/s
Modèle:	9510-BD-P
No série:	95101613002
Version d'Application:	3.0.0.0
Dernière Calibration:	2017-10-16
Calibration:	2018-10-16
Version Firmware:	1.3
Version d'Algorithme	7002622
Ethernet IP:	0.0.0.0
USB IP:	169.254.106.45
Débit (m3 / Min)	0.0283
Tailles Seuil (µm)	0.5	0.7	1	3	5	10
Sampling time	Ca1 Taille (µm)	T-CNT Ca1 Cumul (# / m3)	T-CNT Ca1 Diff (# / m3)	Ca2 Taille (µm)	T-CNT Ca2 Cumul (# / m3)	T-CNT Ca2 Diff (# / m3)	Ca3 Taille (µm)	T-CNT Ca3 Cumul (# / m3)	T-CNT Ca3 Diff (# / m3)	Ca4 Taille (µm)	T-CNT Ca4 Cumul (# / m3)	T-CNT Ca4 Diff (# / m3)	Ca5 Taille (µm)	T-CNT Ca5 Cumul (# / m3)	T-CNT Ca5 Diff (# / m3)	Ca6 Taille (µm)	T-CNT Ca6 Cumul (# / m3)	T-CNT Ca6 Diff (# / m3)	Ca1 Taille (µm)	V-CNT Ca1 Cumul (# / m3)	V-CNT Ca1 Diff (# / m3)	Ca2 Taille (µm)	V-CNT Ca2 Cumul (# / m3)	V-CNT Ca2 Diff (# / m3)	Ca3 Taille (µm)	V-CNT Ca3 Cumul (# / m3)	V-CNT Ca3 Diff (# / m3)	Ca4 Taille (µm)	V-CNT Ca4 Cumul (# / m3)	V-CNT Ca4 Diff (# / m3)	Ca5 Taille (µm)	V-CNT Ca5 Cumul (# / m3)	V-CNT Ca5 Diff (# / m3)	Ca6 Taille (µm)	V-CNT Ca6 Cumul (# / m3)	V-CNT Ca6 Diff (# / m3)
00:00:00	0.5	2787138	2089894	0.7	697244	336254	1	360989	332226	3	28763	22474	5	6290	5795	10	495	495	0.5	5088.3	0	0.7	5088.3	0	1	5088.3	4099	3	989.4	848	5	141.3	71	10	70.7	71
00:10:00	0.5	2162332	1712156	0.7	450177	254912	1	195265	189470	3	5795	5088	5	707	636	10	71	71	0.5	1130.7	0	0.7	1130.7	0	1	1130.7	1060	3	70.7	71	5	0	0	10	0	0
00:20:00	0.5	1833498	1469117	0.7	364382	218869	1	145512	140707	3	4806	4028	5	777	636	10	141	141	0.5	424	0	0.7	424	0	1	424	353	3	70.7	71	5	0	0	10	0	0
00:30:00	0.5	1608551	1305159	0.7	303392	182403	1	120989	118445	3	2544	2332	5	212	212	10	0	0	0.5	353.4	0	0.7	353.4	0	1	353.4	212	3	141.3	141	5	0	0	10	0	0
00:40:00	0.5	1421343	1154276	0.7	267067	162898	1	104170	101201	3	2968	2756	5	212	141	10	71	71	0.5	141.3	0	0.7	141.3	0	1	141.3	141	3	0	0	5	0	0	10	0	0
00:50:00	0.5	1330954	1080212	0.7	250742	154558	1	96184	93922	3	2261	2049	5	212	141	10	71	71	0.5	353.4	0	0.7	353.4	0	1	353.4	283	3	70.7	71	5	0	0	10	0	0
01:00:00	0.5	1292368	1054417	0.7	237951	146078	1	91873	90035	3	1837	1837	5	0	0	10	0	0	0.5	353.4	0	0.7	353.4	0	1	353.4	212	3	141.3	141	5	0	0	10	0	0
01:10:00	0.5	1233710	997173	0.7	236537	145442	1	91095	89470	3	1625	1343	5	283	283	10	0	0	0.5	141.3	0	0.7	141.3	0	1	141.3	141	3	0	0	5	0	0	10	0	0
01:20:00	0.5	1182686	961979	0.7	220707	133004	1	87703	86078	3	1625	1484	5	141	141	10	0	0	0.5	494.7	0	0.7	494.7	0	1	494.7	495	3	0	0	5	0	0	10	0	0
01:30:00	0.5	1100495	898304	0.7	202191	128269	1	73922	71731	3	2191	2120	5	71	71	10	0	0	0.5	494.7	0	0.7	494.7	0	1	494.7	495	3	0	0	5	0	0	10	0	0
01:40:00	0.5	1019223	833498	0.7	185724	114841	1	70883	68834	3	2049	1625	5	424	424	10	0	0	0.5	141.3	0	0.7	141.3	0	1	141.3	71	3	70.7	71	5	0	0	10	0	0
01:50:00	0.5	932085	766572	0.7	165512	104170	1	61343	60000	3	1343	1131	5	212	212	10	0	0	0.5	212	0	0.7	212	0	1	212	212	3	0	0	5	0	0	10	0	0
02:00:00	0.5	832014	682686	0.7	149329	96820	1	52509	51166	3	1343	1131	5	212	212	10	0	0	0.5	141.3	0	0.7	141.3	0	1	141.3	141	3	0	0	5	0	0	10	0	0
Speed	0.7 m/s
Modèle:	9510-BD-P
No série:	95101613002
Version d'Application:	3.0.0.0
Dernière Calibration:	2017-10-16
Calibration:	2018-10-16
Version Firmware:	1.3
Version d'Algorithme	7002622
Ethernet IP:	0.0.0.0
USB IP:	169.254.106.45
Débit (m3 / Min)	0.0283
Tailles Seuil (µm)	0.5	0.7	1	3	5	10
Sampling time	Ca1 Taille (µm)	T-CNT Ca1 Cumul (# / m3)	T-CNT Ca1 Diff (# / m3)	Ca2 Taille (µm)	T-CNT Ca2 Cumul (# / m3)	T-CNT Ca2 Diff (# / m3)	Ca3 Taille (µm)	T-CNT Ca3 Cumul (# / m3)	T-CNT Ca3 Diff (# / m3)	Ca4 Taille (µm)	T-CNT Ca4 Cumul (# / m3)	T-CNT Ca4 Diff (# / m3)	Ca5 Taille (µm)	T-CNT Ca5 Cumul (# / m3)	T-CNT Ca5 Diff (# / m3)	Ca6 Taille (µm)	T-CNT Ca6 Cumul (# / m3)	T-CNT Ca6 Diff (# / m3)	Ca1 Taille (µm)	V-CNT Ca1 Cumul (# / m3)	V-CNT Ca1 Diff (# / m3)	Ca2 Taille (µm)	V-CNT Ca2 Cumul (# / m3)	V-CNT Ca2 Diff (# / m3)	Ca3 Taille (µm)	V-CNT Ca3 Cumul (# / m3)	V-CNT Ca3 Diff (# / m3)	Ca4 Taille (µm)	V-CNT Ca4 Cumul (# / m3)	V-CNT Ca4 Diff (# / m3)	Ca5 Taille (µm)	V-CNT Ca5 Cumul (# / m3)	V-CNT Ca5 Diff (# / m3)	Ca6 Taille (µm)	V-CNT Ca6 Cumul (# / m3)	V-CNT Ca6 Diff (# / m3)
00:00:00	0.5	1273569	790035	0.7	483534	187915	1	295618	269117	3	26502	19223	5	7279	6855	10	424	424	0.5	4169.6	0	0.7	4169.6	0	1	4169.6	3180	3	989.4	495	5	494.7	283	10	212	212
00:10:00	0.5	596113	455406	0.7	140707	81413	1	59293	57102	3	2191	1696	5	495	495	10	0	0	0.5	424	0	0.7	424	0	1	424	353	3	70.7	71	5	0	0	10	0	0
00:20:00	0.5	473004	374841	0.7	98163	56890	1	41272	40071	3	1201	989	5	212	212	10	0	0	0.5	0	0	0.7	0	0	1	0	0	3	0	0	5	0	0	10	0	0
00:30:00	0.5	409187	328905	0.7	80283	51590	1	28693	27986	3	707	636	5	71	0	10	71	71	0.5	141.3	0	0.7	141.3	0	1	141.3	141	3	0	0	5	0	0	10	0	0
00:40:00	0.5	382827	309965	0.7	72862	46078	1	26784	26502	3	283	212	5	71	71	10	0	0	0.5	141.3	0	0.7	141.3	0	1	141.3	141	3	0	0	5	0	0	10	0	0
00:50:00	0.5	379788	310177	0.7	69611	45936	1	23675	23322	3	353	353	5	0	0	10	0	0	0.5	141.3	0	0.7	141.3	0	1	141.3	141	3	0	0	5	0	0	10	0	0
01:00:00	0.5	392580	317103	0.7	75477	47279	1	28198	27915	3	283	283	5	0	0	10	0	0	0.5	0	0	0.7	0	0	1	0	0	3	0	0	5	0	0	10	0	0
01:10:00	0.5	413004	329823	0.7	83180	52580	1	30601	29541	3	1060	848	5	212	212	10	0	0	0.5	0	0	0.7	0	0	1	0	0	3	0	0	5	0	0	10	0	0
01:20:00	0.5	414488	334770	0.7	79717	50954	1	28763	28057	3	707	424	5	283	283	10	0	0	0.5	212	0	0.7	212	0	1	212	212	3	0	0	5	0	0	10	0	0
01:30:00	0.5	408339	331166	0.7	77173	49541	1	27633	27067	3	565	495	5	71	71	10	0	0	0.5	141.3	0	0.7	141.3	0	1	141.3	141	3	0	0	5	0	0	10	0	0
01:40:00	0.5	436891	353357	0.7	83534	55053	1	28481	28057	3	424	353	5	71	71	10	0	0	0.5	70.7	0	0.7	70.7	0	1	70.7	71	3	0	0	5	0	0	10	0	0
01:50:00	0.5	444028	360636	0.7	83392	56749	1	26643	26007	3	636	636	5	0	0	10	0	0	0.5	0	0	0.7	0	0	1	0	0	3	0	0	5	0	0	10	0	0
02:00:00	0.5	419081	342756	0.7	76325	51166	1	25159	24664	3	495	495	5	0	0	10	0	0	0.5	0	0	0.7	0	0	1	0	0	3	0	0	5	0	0	10	0	0
Speed	0.7 m/s
Modèle:	9510-BD-P
No série:	95101613002
Version d'Application:	3.0.0.0
Dernière Calibration:	2017-10-16
Calibration:	2018-10-16
Version Firmware:	1.3
Version d'Algorithme	7002622
Ethernet IP:	0.0.0.0
USB IP:	169.254.106.45
Débit (m3 / Min)	0.0283
Tailles Seuil (µm)	0.5	0.7	1	3	5	10
Sampling time	Ca1 Taille (µm)	T-CNT Ca1 Cumul (# / m3)	T-CNT Ca1 Diff (# / m3)	Ca2 Taille (µm)	T-CNT Ca2 Cumul (# / m3)	T-CNT Ca2 Diff (# / m3)	Ca3 Taille (µm)	T-CNT Ca3 Cumul (# / m3)	T-CNT Ca3 Diff (# / m3)	Ca4 Taille (µm)	T-CNT Ca4 Cumul (# / m3)	T-CNT Ca4 Diff (# / m3)	Ca5 Taille (µm)	T-CNT Ca5 Cumul (# / m3)	T-CNT Ca5 Diff (# / m3)	Ca6 Taille (µm)	T-CNT Ca6 Cumul (# / m3)	T-CNT Ca6 Diff (# / m3)	Ca1 Taille (µm)	V-CNT Ca1 Cumul (# / m3)	V-CNT Ca1 Diff (# / m3)	Ca2 Taille (µm)	V-CNT Ca2 Cumul (# / m3)	V-CNT Ca2 Diff (# / m3)	Ca3 Taille (µm)	V-CNT Ca3 Cumul (# / m3)	V-CNT Ca3 Diff (# / m3)	Ca4 Taille (µm)	V-CNT Ca4 Cumul (# / m3)	V-CNT Ca4 Diff (# / m3)	Ca5 Taille (µm)	V-CNT Ca5 Cumul (# / m3)	V-CNT Ca5 Diff (# / m3)	Ca6 Taille (µm)	V-CNT Ca6 Cumul (# / m3)	V-CNT Ca6 Diff (# / m3)
00:00:00	0.5	3736608	2567279	0.7	1169329	514700	1	654629	619647	3	34982	28339	5	6643	5795	10	848	848	0.5	6996.5	0	0.7	6996.5	0	1	6996.5	5300	3	1696.1	1272	5	424	353	10	70.7	71
00:10:00	0.5	2272862	1784028	0.7	488834	297315	1	191519	187279	3	4240	3746	5	495	424	10	71	71	0.5	989.4	0	0.7	989.4	0	1	989.4	777	3	212	141	5	70.7	71	10	0	0
00:20:00	0.5	1770459	1448057	0.7	322403	206855	1	115548	113498	3	2049	1696	5	353	283	10	71	71	0.5	212	0	0.7	212	0	1	212	212	3	0	0	5	0	0	10	0	0
00:30:00	0.5	1730601	1398304	0.7	332297	221555	1	110742	109258	3	1484	1272	5	212	141	10	71	71	0.5	141.3	0	0.7	141.3	0	1	141.3	141	3	0	0	5	0	0	10	0	0
00:40:00	0.5	1610954	1308834	0.7	302120	195830	1	106290	104806	3	1484	1413	5	71	71	10	0	0	0.5	353.4	0	0.7	353.4	0	1	353.4	283	3	70.7	71	5	0	0	10	0	0
00:50:00	0.5	1445795	1167350	0.7	278445	184099	1	94346	93216	3	1131	1131	5	0	0	10	0	0	0.5	565.4	0	0.7	565.4	0	1	565.4	495	3	70.7	71	5	0	0	10	0	0
01:00:00	0.5	1305724	1061484	0.7	244240	160565	1	83675	82544	3	1131	1131	5	0	0	10	0	0	0.5	353.4	0	0.7	353.4	0	1	353.4	353	3	0	0	5	0	0	10	0	0
01:10:00	0.5	1191449	963816	0.7	227633	152368	1	75265	74134	3	1131	1060	5	71	71	10	0	0	0.5	494.7	0	0.7	494.7	0	1	494.7	495	3	0	0	5	0	0	10	0	0
01:20:00	0.5	1239435	1007633	0.7	231802	149823	1	81979	80636	3	1343	1201	5	141	141	10	0	0	0.5	282.7	0	0.7	282.7	0	1	282.7	283	3	0	0	5	0	0	10	0	0
01:30:00	0.5	1449682	1173781	0.7	275901	184240	1	91661	90671	3	989	848	5	141	141	10	0	0	0.5	353.4	0	0.7	353.4	0	1	353.4	353	3	0	0	5	0	0	10	0	0
01:40:00	0.5	1396820	1127491	0.7	269329	178587	1	90742	89329	3	1413	1060	5	353	283	10	71	71	0.5	212	0	0.7	212	0	1	212	71	3	141.3	141	5	0	0	10	0	0
01:50:00	0.5	1349894	1101838	0.7	248057	157244	1	90813	89329	3	1484	1343	5	141	141	10	0	0	0.5	212	0	0.7	212	0	1	212	212	3	0	0	5	0	0	10	0	0
02:00:00	0.5	1364452	1108410	0.7	256042	167350	1	88693	87421	3	1272	1272	5	0	0	10	0	0	0.5	494.7	0	0.7	494.7	0	1	494.7	495	3	0	0	5	0	0	10	0	0
Speed	1 - 1.2 m/s
Modèle:	9510-BD-P
No série:	95101613002
Version d'Application:	3.0.0.0
Dernière Calibration:	2017-10-16
Calibration:	2018-10-16
Version Firmware:	1.3
Version d'Algorithme	7002622
Ethernet IP:	0.0.0.0
USB IP:	169.254.106.45
Débit (m3 / Min)	0.0283
Tailles Seuil (µm)	0.5	0.7	1	3	5	10
Sampling time	Ca1 Taille (µm)	T-CNT Ca1 Cumul (# / m3)	T-CNT Ca1 Diff (# / m3)	Ca2 Taille (µm)	T-CNT Ca2 Cumul (# / m3)	T-CNT Ca2 Diff (# / m3)	Ca3 Taille (µm)	T-CNT Ca3 Cumul (# / m3)	T-CNT Ca3 Diff (# / m3)	Ca4 Taille (µm)	T-CNT Ca4 Cumul (# / m3)	T-CNT Ca4 Diff (# / m3)	Ca5 Taille (µm)	T-CNT Ca5 Cumul (# / m3)	T-CNT Ca5 Diff (# / m3)	Ca6 Taille (µm)	T-CNT Ca6 Cumul (# / m3)	T-CNT Ca6 Diff (# / m3)	Ca1 Taille (µm)	V-CNT Ca1 Cumul (# / m3)	V-CNT Ca1 Diff (# / m3)	Ca2 Taille (µm)	V-CNT Ca2 Cumul (# / m3)	V-CNT Ca2 Diff (# / m3)	Ca3 Taille (µm)	V-CNT Ca3 Cumul (# / m3)	V-CNT Ca3 Diff (# / m3)	Ca4 Taille (µm)	V-CNT Ca4 Cumul (# / m3)	V-CNT Ca4 Diff (# / m3)	Ca5 Taille (µm)	V-CNT Ca5 Cumul (# / m3)	V-CNT Ca5 Diff (# / m3)	Ca6 Taille (µm)	V-CNT Ca6 Cumul (# / m3)	V-CNT Ca6 Diff (# / m3)
0:00:00	0.5	3995760	2350318	0.7	1645442	653145	1	992297	938375	3	53922	46996	5	6926	6643	10	283	283	0.5	25724.4	0	0.7	25724.4	0	1	25724.4	20283	3	5441.7	4876	5	565.4	565	10	0	0
0:04:30	0.5	3267774	2016113	0.7	1251661	518233	1	733428	697032	3	36396	32297	5	4099	3958	10	141	141	0.5	18303.9	0	0.7	18303.9	0	1	18303.9	15053	3	3250.9	3110	5	141.3	141	10	0	0
0:09:00	0.5	2696184	1733569	0.7	962615	413852	1	548763	522615	3	26148	22615	5	3534	3392	10	141	141	0.5	10883.4	0	0.7	10883.4	0	1	10883.4	9823	3	1060.1	989	5	70.7	71	10	0	0
0:13:30	0.5	2219717	1478163	0.7	741555	324947	1	416608	399152	3	17456	15618	5	1837	1625	10	212	212	0.5	7985.9	0	0.7	7985.9	0	1	7985.9	6572	3	1413.4	1272	5	141.3	141	10	0	0
0:18:00	0.5	1863958	1273710	0.7	590247	269187	1	321060	309894	3	11166	9823	5	1343	1272	10	71	71	0.5	5371	0	0.7	5371	0	1	5371	4876	3	494.7	495	5	0	0	10	0	0
0:22:30	0.5	1604523	1123180	0.7	481343	227350	1	253993	244452	3	9541	8763	5	777	777	10	0	0	0.5	4098.9	0	0.7	4098.9	0	1	4098.9	3604	3	494.7	495	5	0	0	10	0	0
0:27:00	0.5	1336184	973498	0.7	362686	176042	1	186643	180565	3	6078	5018	5	1060	1060	10	0	0	0.5	2544.2	0	0.7	2544.2	0	1	2544.2	2191	3	353.4	283	5	70.7	71	10	0	0
0:31:30	0.5	1224382	914276	0.7	310106	155336	1	154770	150035	3	4735	4170	5	565	565	10	0	0	0.5	2332.2	0	0.7	2332.2	0	1	2332.2	2049	3	282.7	283	5	0	0	10	0	0
0:36:00	0.5	1073216	819152	0.7	254064	130035	1	124028	120495	3	3534	3322	5	212	141	10	71	71	0.5	1201.4	0	0.7	1201.4	0	1	1201.4	1131	3	70.7	71	5	0	0	10	0	0
0:40:30	0.5	990671	777527	0.7	213145	112580	1	100565	96890	3	3675	2968	5	707	707	10	0	0	0.5	777.4	0	0.7	777.4	0	1	777.4	565	3	212	212	5	0	0	10	0	0
Speed	1 - 1.2 m/s
Modèle:	9510-BD-P
No série:	95101613002
Version d'Application:	3.0.0.0
Dernière Calibration:	2017-10-16
Calibration:	2018-10-16
Version Firmware:	1.3
Version d'Algorithme	7002622
Ethernet IP:	0.0.0.0
USB IP:	169.254.106.45
Débit (m3 / Min)	0.0283
Tailles Seuil (µm)	0.5	0.7	1	3	5	10
Sampling time	Ca1 Taille (µm)	T-CNT Ca1 Cumul (# / m3)	T-CNT Ca1 Diff (# / m3)	Ca2 Taille (µm)	T-CNT Ca2 Cumul (# / m3)	T-CNT Ca2 Diff (# / m3)	Ca3 Taille (µm)	T-CNT Ca3 Cumul (# / m3)	T-CNT Ca3 Diff (# / m3)	Ca4 Taille (µm)	T-CNT Ca4 Cumul (# / m3)	T-CNT Ca4 Diff (# / m3)	Ca5 Taille (µm)	T-CNT Ca5 Cumul (# / m3)	T-CNT Ca5 Diff (# / m3)	Ca6 Taille (µm)	T-CNT Ca6 Cumul (# / m3)	T-CNT Ca6 Diff (# / m3)	Ca1 Taille (µm)	V-CNT Ca1 Cumul (# / m3)	V-CNT Ca1 Diff (# / m3)	Ca2 Taille (µm)	V-CNT Ca2 Cumul (# / m3)	V-CNT Ca2 Diff (# / m3)	Ca3 Taille (µm)	V-CNT Ca3 Cumul (# / m3)	V-CNT Ca3 Diff (# / m3)	Ca4 Taille (µm)	V-CNT Ca4 Cumul (# / m3)	V-CNT Ca4 Diff (# / m3)	Ca5 Taille (µm)	V-CNT Ca5 Cumul (# / m3)	V-CNT Ca5 Diff (# / m3)	Ca6 Taille (µm)	V-CNT Ca6 Cumul (# / m3)	V-CNT Ca6 Diff (# / m3)
0:00:00	0.5	2155689	1235265	0.7	920424	328622	1	591802	538021	3	53781	46572	5	7208	6643	10	565	565	0.5	23392.2	0	0.7	23392.2	0	1	23392.2	17314	3	6077.7	5583	5	494.7	353	10	141.3	141
0:04:30	0.5	1762756	1085230	0.7	677527	261626	1	415901	386572	3	29329	25512	5	3816	3746	10	71	71	0.5	14629	0	0.7	14629	0	1	14629	11166	3	3462.9	3392	5	70.7	71	10	0	0
0:09:00	0.5	1432368	931944	0.7	500424	202827	1	297597	276184	3	21413	18940	5	2473	2473	10	0	0	0.5	9399.3	0	0.7	9399.3	0	1	9399.3	7562	3	1837.5	1767	5	70.7	71	10	0	0
0:13:30	0.5	1227491	845018	0.7	382474	161201	1	221272	207562	3	13710	11802	5	1908	1908	10	0	0	0.5	6219.1	0	0.7	6219.1	0	1	6219.1	5230	3	989.4	989	5	0	0	10	0	0
0:18:00	0.5	1083392	778092	0.7	305300	139788	1	165512	156042	3	9470	8551	5	919	848	10	71	71	0.5	4098.9	0	0.7	4098.9	0	1	4098.9	3675	3	424	424	5	0	0	10	0	0
0:22:30	0.5	948693	713286	0.7	235406	110883	1	124523	116820	3	7703	6643	5	1060	989	10	71	71	0.5	2190.8	0	0.7	2190.8	0	1	2190.8	1555	3	636	565	5	70.7	0	10	70.7	71
0:27:00	0.5	892580	685300	0.7	207279	103746	1	103534	97880	3	5654	5159	5	495	495	10	0	0	0.5	2049.5	0	0.7	2049.5	0	1	2049.5	1625	3	424	353	5	70.7	71	10	0	0
0:31:30	0.5	840424	660636	0.7	179788	95477	1	84311	79576	3	4735	4170	5	565	565	10	0	0	0.5	989.4	0	0.7	989.4	0	1	989.4	777	3	212	212	5	0	0	10	0	0
0:36:00	0.5	795760	641696	0.7	154064	81767	1	72297	69187	3	3110	2473	5	636	565	10	71	71	0.5	1130.7	0	0.7	1130.7	0	1	1130.7	848	3	282.7	141	5	141.3	141	10	0	0
0:40:30	0.5	753993	610318	0.7	143675	81555	1	62120	60000	3	2120	1908	5	212	141	10	71	71	0.5	1130.7	0	0.7	1130.7	0	1	1130.7	1060	3	70.7	71	5	0	0	10	0	0
Speed	1 - 1.2 m/s
Modèle:	9510-BD-P
No série:	95101613002
Version d'Application:	3.0.0.0
Dernière Calibration:	2017-10-16
Calibration:	2018-10-16
Version Firmware:	1.3
Version d'Algorithme	7002622
Ethernet IP:	0.0.0.0
USB IP:	169.254.106.45
Débit (m3 / Min)	0.0283
Tailles Seuil (µm)	0.5	0.7	1	3	5	10
Sampling time	Ca1 Taille (µm)	T-CNT Ca1 Cumul (# / m3)	T-CNT Ca1 Diff (# / m3)	Ca2 Taille (µm)	T-CNT Ca2 Cumul (# / m3)	T-CNT Ca2 Diff (# / m3)	Ca3 Taille (µm)	T-CNT Ca3 Cumul (# / m3)	T-CNT Ca3 Diff (# / m3)	Ca4 Taille (µm)	T-CNT Ca4 Cumul (# / m3)	T-CNT Ca4 Diff (# / m3)	Ca5 Taille (µm)	T-CNT Ca5 Cumul (# / m3)	T-CNT Ca5 Diff (# / m3)	Ca6 Taille (µm)	T-CNT Ca6 Cumul (# / m3)	T-CNT Ca6 Diff (# / m3)	Ca1 Taille (µm)	V-CNT Ca1 Cumul (# / m3)	V-CNT Ca1 Diff (# / m3)	Ca2 Taille (µm)	V-CNT Ca2 Cumul (# / m3)	V-CNT Ca2 Diff (# / m3)	Ca3 Taille (µm)	V-CNT Ca3 Cumul (# / m3)	V-CNT Ca3 Diff (# / m3)	Ca4 Taille (µm)	V-CNT Ca4 Cumul (# / m3)	V-CNT Ca4 Diff (# / m3)	Ca5 Taille (µm)	V-CNT Ca5 Cumul (# / m3)	V-CNT Ca5 Diff (# / m3)	Ca6 Taille (µm)	V-CNT Ca6 Cumul (# / m3)	V-CNT Ca6 Diff (# / m3)
0:00:00	0.5	2191449	1269470	0.7	921979	344664	1	577315	527350	3	49965	41979	5	7986	7774	10	212	212	0.5	20070.7	0	0.7	20070.7	0	1	20070.7	16184	3	3886.9	3322	5	565.4	565	10	0	0
0:04:30	0.5	1770247	1083675	0.7	686572	270813	1	415760	385371	3	30389	26431	5	3958	3746	10	212	212	0.5	14558.3	0	0.7	14558.3	0	1	14558.3	11237	3	3321.6	3110	5	212	212	10	0	0
0:09:00	0.5	1464311	957739	0.7	506572	210247	1	296325	277456	3	18869	16749	5	2120	2049	10	71	71	0.5	7985.9	0	0.7	7985.9	0	1	7985.9	5936	3	2049.5	2049	5	0	0	10	0	0
0:13:30	0.5	1233781	835194	0.7	398587	173004	1	225583	213286	3	12297	10530	5	1767	1625	10	141	141	0.5	4735	0	0.7	4735	0	1	4735	3887	3	848.1	777	5	70.7	0	10	70.7	71
0:18:00	0.5	1074629	765159	0.7	309470	146926	1	162544	155760	3	6784	6148	5	636	636	10	0	0	0.5	4240.3	0	0.7	4240.3	0	1	4240.3	3463	3	777.4	777	5	0	0	10	0	0
0:22:30	0.5	967986	718092	0.7	249894	118092	1	131802	126007	3	5795	5159	5	636	636	10	0	0	0.5	2968.2	0	0.7	2968.2	0	1	2968.2	2473	3	494.7	424	5	70.7	71	10	0	0
0:27:00	0.5	881131	673781	0.7	207350	107279	1	100071	96890	3	3180	2827	5	353	353	10	0	0	0.5	1484.1	0	0.7	1484.1	0	1	1484.1	1343	3	141.3	141	5	0	0	10	0	0
0:31:30	0.5	843110	663039	0.7	180071	95972	1	84099	80636	3	3463	3110	5	353	353	10	0	0	0.5	918.7	0	0.7	918.7	0	1	918.7	777	3	141.3	141	5	0	0	10	0	0
0:36:00	0.5	782403	625300	0.7	157103	87986	1	69117	67067	3	2049	1837	5	212	212	10	0	0	0.5	918.7	0	0.7	918.7	0	1	918.7	848	3	70.7	71	5	0	0	10	0	0
0:40:30	0.5	756466	612580	0.7	143887	84240	1	59647	57739	3	1908	1343	5	565	495	10	71	71	0.5	848.1	0	0.7	848.1	0	1	848.1	777	3	70.7	71	5	0	0	10	0	0
Speed	2 - 2.2 m/s
Modèle:	9510-BD-P
No série:	95101613002
Version d'Application:	3.0.0.0
Dernière Calibration:	2017-10-16
Calibration:	2018-10-16
Version Firmware:	1.3
Version d'Algorithme	7002622
Ethernet IP:	0.0.0.0
USB IP:	169.254.106.45
Débit (m3 / Min)	0.0283
Tailles Seuil (µm)	0.5	0.7	1	3	5	10
Sampling time	Ca1 Taille (µm)	T-CNT Ca1 Cumul (# / m3)	T-CNT Ca1 Diff (# / m3)	Ca2 Taille (µm)	T-CNT Ca2 Cumul (# / m3)	T-CNT Ca2 Diff (# / m3)	Ca3 Taille (µm)	T-CNT Ca3 Cumul (# / m3)	T-CNT Ca3 Diff (# / m3)	Ca4 Taille (µm)	T-CNT Ca4 Cumul (# / m3)	T-CNT Ca4 Diff (# / m3)	Ca5 Taille (µm)	T-CNT Ca5 Cumul (# / m3)	T-CNT Ca5 Diff (# / m3)	Ca6 Taille (µm)	T-CNT Ca6 Cumul (# / m3)	T-CNT Ca6 Diff (# / m3)	Ca1 Taille (µm)	V-CNT Ca1 Cumul (# / m3)	V-CNT Ca1 Diff (# / m3)	Ca2 Taille (µm)	V-CNT Ca2 Cumul (# / m3)	V-CNT Ca2 Diff (# / m3)	Ca3 Taille (µm)	V-CNT Ca3 Cumul (# / m3)	V-CNT Ca3 Diff (# / m3)	Ca4 Taille (µm)	V-CNT Ca4 Cumul (# / m3)	V-CNT Ca4 Diff (# / m3)	Ca5 Taille (µm)	V-CNT Ca5 Cumul (# / m3)	V-CNT Ca5 Diff (# / m3)	Ca6 Taille (µm)	V-CNT Ca6 Cumul (# / m3)	V-CNT Ca6 Diff (# / m3)
0:00:00	0.5	4720354	3473145	0.7	1247208	560848	1	686360	634276	3	52085	43534	5	8551	8198	10	353	353	0.5	6855.1	0	0.7	6855.1	0	1	6855.1	6078	3	777.4	777	5	0	0	10	0	0
0:04:30	0.5	4190672	3187562	0.7	1003110	504735	1	498375	467845	3	30530	26714	5	3816	3816	10	0	0	0.5	5017.7	0	0.7	5017.7	0	1	5017.7	4523	3	494.7	353	5	141.3	141	10	0	0
0:09:00	0.5	3864311	3016042	0.7	848269	447915	1	400353	381413	3	18940	17244	5	1696	1696	10	0	0	0.5	4098.9	0	0.7	4098.9	0	1	4098.9	3463	3	636	636	5	0	0	10	0	0
0:13:30	0.5	3625088	2867915	0.7	757173	418657	1	338516	326360	3	12155	10742	5	1413	1343	10	71	71	0.5	2473.5	0	0.7	2473.5	0	1	2473.5	2261	3	212	212	5	0	0	10	0	0
0:18:00	0.5	3445795	2758092	0.7	687703	390389	1	297315	288905	3	8410	7774	5	636	636	10	0	0	0.5	1766.8	0	0.7	1766.8	0	1	1766.8	1555	3	212	212	5	0	0	10	0	0
0:22:30	0.5	3307279	2651944	0.7	655336	378728	1	276608	268481	3	8127	7208	5	919	848	10	71	71	0.5	1766.8	0	0.7	1766.8	0	1	1766.8	1696	3	70.7	71	5	0	0	10	0	0
0:27:00	0.5	3227420	2611166	0.7	616254	350530	1	265724	257173	3	8551	7703	5	848	848	10	0	0	0.5	2261.5	0	0.7	2261.5	0	1	2261.5	1908	3	353.4	353	5	0	0	10	0	0
0:31:30	0.5	3234700	2616254	0.7	618445	356961	1	261484	254134	3	7350	6996	5	353	353	10	0	0	0.5	2049.5	0	0.7	2049.5	0	1	2049.5	1837	3	212	212	5	0	0	10	0	0
0:36:00	0.5	3113498	2525724	0.7	587774	334770	1	253004	246360	3	6643	5795	5	848	848	10	0	0	0.5	1130.7	0	0.7	1130.7	0	1	1130.7	1131	3	0	0	5	0	0	10	0	0
0:40:30	0.5	3147138	2554205	0.7	592933	336254	1	256679	247491	3	9187	8269	5	919	919	10	0	0	0.5	1908.1	0	0.7	1908.1	0	1	1908.1	1696	3	212	212	5	0	0	10	0	0
Speed	2 - 2.2 m/s
Modèle:	9510-BD-P
No série:	95101613002
Version d'Application:	3.0.0.0
Dernière Calibration:	2017-10-16
Calibration:	2018-10-16
Version Firmware:	1.3
Version d'Algorithme	7002622
Ethernet IP:	0.0.0.0
USB IP:	169.254.106.45
Débit (m3 / Min)	0.0283
Tailles Seuil (µm)	0.5	0.7	1	3	5	10
Sampling time	Ca1 Taille (µm)	T-CNT Ca1 Cumul (# / m3)	T-CNT Ca1 Diff (# / m3)	Ca2 Taille (µm)	T-CNT Ca2 Cumul (# / m3)	T-CNT Ca2 Diff (# / m3)	Ca3 Taille (µm)	T-CNT Ca3 Cumul (# / m3)	T-CNT Ca3 Diff (# / m3)	Ca4 Taille (µm)	T-CNT Ca4 Cumul (# / m3)	T-CNT Ca4 Diff (# / m3)	Ca5 Taille (µm)	T-CNT Ca5 Cumul (# / m3)	T-CNT Ca5 Diff (# / m3)	Ca6 Taille (µm)	T-CNT Ca6 Cumul (# / m3)	T-CNT Ca6 Diff (# / m3)	Ca1 Taille (µm)	V-CNT Ca1 Cumul (# / m3)	V-CNT Ca1 Diff (# / m3)	Ca2 Taille (µm)	V-CNT Ca2 Cumul (# / m3)	V-CNT Ca2 Diff (# / m3)	Ca3 Taille (µm)	V-CNT Ca3 Cumul (# / m3)	V-CNT Ca3 Diff (# / m3)	Ca4 Taille (µm)	V-CNT Ca4 Cumul (# / m3)	V-CNT Ca4 Diff (# / m3)	Ca5 Taille (µm)	V-CNT Ca5 Cumul (# / m3)	V-CNT Ca5 Diff (# / m3)	Ca6 Taille (µm)	V-CNT Ca6 Cumul (# / m3)	V-CNT Ca6 Diff (# / m3)
0:00:00	0.5	4013852	3046855	0.7	966997	441555	1	525442	497668	3	27774	24170	5	3604	3534	10	71	71	0.5	11519.4	0	0.7	11519.4	0	1	11519.4	9541	3	1978.8	1908	5	70.7	71	10	0	0
0:04:30	0.5	3530248	2845654	0.7	684594	350530	1	334064	317809	3	16254	14276	5	1979	1979	10	0	0	0.5	4098.9	0	0.7	4098.9	0	1	4098.9	3958	3	141.3	141	5	0	0	10	0	0
0:09:00	0.5	3267279	2720990	0.7	546290	309823	1	236466	226502	3	9965	8269	5	1696	1625	10	71	71	0.5	2968.2	0	0.7	2968.2	0	1	2968.2	2615	3	353.4	353	5	0	0	10	0	0
0:13:30	0.5	2999435	2551166	0.7	448269	271802	1	176466	169894	3	6572	5371	5	1201	1201	10	0	0	0.5	2190.8	0	0.7	2190.8	0	1	2190.8	1837	3	353.4	353	5	0	0	10	0	0
0:18:00	0.5	2856961	2475972	0.7	380989	243039	1	137951	133640	3	4311	3958	5	353	353	10	0	0	0.5	1130.7	0	0.7	1130.7	0	1	1130.7	1131	3	0	0	5	0	0	10	0	0
0:22:30	0.5	2736466	2379859	0.7	356608	237527	1	119081	115124	3	3958	3180	5	777	777	10	0	0	0.5	1413.4	0	0.7	1413.4	0	1	1413.4	1343	3	70.7	71	5	0	0	10	0	0
0:27:00	0.5	2729117	2406643	0.7	322474	216608	1	105866	102332	3	3534	3251	5	283	283	10	0	0	0.5	353.4	0	0.7	353.4	0	1	353.4	283	3	70.7	71	5	0	0	10	0	0
0:31:30	0.5	2661908	2357668	0.7	304240	208693	1	95548	91661	3	3887	3392	5	495	495	10	0	0	0.5	918.7	0	0.7	918.7	0	1	918.7	848	3	70.7	71	5	0	0	10	0	0
0:36:00	0.5	2582968	2292862	0.7	290106	196466	1	93640	90389	3	3251	2898	5	353	283	10	71	71	0.5	353.4	0	0.7	353.4	0	1	353.4	283	3	70.7	71	5	0	0	10	0	0
0:40:30	0.5	2593428	2303039	0.7	290389	201979	1	88410	85795	3	2615	2261	5	353	353	10	0	0	0.5	918.7	0	0.7	918.7	0	1	918.7	707	3	212	212	5	0	0	10	0	0
Speed	2 - 2.2 m/s
Modèle:	9510-BD-P
No série:	95101613002
Version d'Application:	3.0.0.0
Dernière Calibration:	2017-10-16
Calibration:	2018-10-16
Version Firmware:	1.3
Version d'Algorithme	7002622
Ethernet IP:	0.0.0.0
USB IP:	169.254.106.45
Débit (m3 / Min)	0.0283
Tailles Seuil (µm)	0.5	0.7	1	3	5	10
Sampling time	Ca1 Taille (µm)	T-CNT Ca1 Cumul (# / m3)	T-CNT Ca1 Diff (# / m3)	Ca2 Taille (µm)	T-CNT Ca2 Cumul (# / m3)	T-CNT Ca2 Diff (# / m3)	Ca3 Taille (µm)	T-CNT Ca3 Cumul (# / m3)	T-CNT Ca3 Diff (# / m3)	Ca4 Taille (µm)	T-CNT Ca4 Cumul (# / m3)	T-CNT Ca4 Diff (# / m3)	Ca5 Taille (µm)	T-CNT Ca5 Cumul (# / m3)	T-CNT Ca5 Diff (# / m3)	Ca6 Taille (µm)	T-CNT Ca6 Cumul (# / m3)	T-CNT Ca6 Diff (# / m3)	Ca1 Taille (µm)	V-CNT Ca1 Cumul (# / m3)	V-CNT Ca1 Diff (# / m3)	Ca2 Taille (µm)	V-CNT Ca2 Cumul (# / m3)	V-CNT Ca2 Diff (# / m3)	Ca3 Taille (µm)	V-CNT Ca3 Cumul (# / m3)	V-CNT Ca3 Diff (# / m3)	Ca4 Taille (µm)	V-CNT Ca4 Cumul (# / m3)	V-CNT Ca4 Diff (# / m3)	Ca5 Taille (µm)	V-CNT Ca5 Cumul (# / m3)	V-CNT Ca5 Diff (# / m3)	Ca6 Taille (µm)	V-CNT Ca6 Cumul (# / m3)	V-CNT Ca6 Diff (# / m3)
0:00:00	0.5	5677598	3678021	0.7	1999576	883322	1	1116254	986997	3	129258	97880	5	31378	27562	10	3816	3816	0.5	23462.9	0	0.7	23462.9	0	1	23462.9	13710	3	9752.7	7350	5	2402.8	1767	10	636	636
0:04:30	0.5	4673286	3232792	0.7	1440495	656113	1	784382	724594	3	59788	49046	5	10742	9753	10	989	989	0.5	10883.4	0	0.7	10883.4	0	1	10883.4	8057	3	2826.9	2191	5	636	495	10	141.3	141
0:09:00	0.5	3925512	2864382	0.7	1061131	517527	1	543604	513569	3	30035	25088	5	4947	4594	10	353	353	0.5	5795.1	0	0.7	5795.1	0	1	5795.1	4523	3	1272.1	1060	5	212	212	10	0	0
0:13:30	0.5	3373993	2543392	0.7	830601	429187	1	401413	382686	3	18728	16678	5	2049	1837	10	212	212	0.5	3462.9	0	0.7	3462.9	0	1	3462.9	2686	3	777.4	495	5	282.7	283	10	0	0
0:18:00	0.5	2941272	2279505	0.7	661767	352156	1	309611	297032	3	12580	10883	5	1696	1555	10	141	141	0.5	2968.2	0	0.7	2968.2	0	1	2968.2	2615	3	353.4	353	5	0	0	10	0	0
0:22:30	0.5	2675477	2113428	0.7	562050	313074	1	248975	240848	3	8127	6855	5	1272	1272	10	0	0	0.5	2190.8	0	0.7	2190.8	0	1	2190.8	2049	3	141.3	141	5	0	0	10	0	0
0:27:00	0.5	2488339	1995760	0.7	492580	279081	1	213498	208057	3	5442	4947	5	495	424	10	71	71	0.5	1130.7	0	0.7	1130.7	0	1	1130.7	1131	3	0	0	5	0	0	10	0	0
0:31:30	0.5	2378233	1930530	0.7	447703	255689	1	192014	186290	3	5724	5371	5	353	353	10	0	0	0.5	1554.8	0	0.7	1554.8	0	1	1554.8	1413	3	141.3	141	5	0	0	10	0	0
0:36:00	0.5	2481484	2017668	0.7	463816	264240	1	199576	193993	3	5583	5088	5	495	495	10	0	0	0.5	1696.1	0	0.7	1696.1	0	1	1696.1	1484	3	212	212	5	0	0	10	0	0
0:40:30	0.5	2706855	2187138	0.7	519717	299435	1	220283	213781	3	6502	5866	5	636	636	10	0	0	0.5	1413.4	0	0.7	1413.4	0	1	1413.4	1413	3	0	0	5	0	0	10	0	0
Speed	3.9- 4.2 m/s
Modèle:	9510-BD-P
No série:	95101613002
Version d'Application:	3.0.0.0
Dernière Calibration:	2017-10-16
Calibration:	2018-10-16
Version Firmware:	1.3
Version d'Algorithme	7002622
Ethernet IP:	0.0.0.0
USB IP:	169.254.106.45
Débit (m3 / Min)	0.0283
Tailles Seuil (µm)	0.5	0.7	1	3	5	10
Sampling time	Ca1 Taille (µm)	T-CNT Ca1 Cumul (# / m3)	T-CNT Ca1 Diff (# / m3)	Ca2 Taille (µm)	T-CNT Ca2 Cumul (# / m3)	T-CNT Ca2 Diff (# / m3)	Ca3 Taille (µm)	T-CNT Ca3 Cumul (# / m3)	T-CNT Ca3 Diff (# / m3)	Ca4 Taille (µm)	T-CNT Ca4 Cumul (# / m3)	T-CNT Ca4 Diff (# / m3)	Ca5 Taille (µm)	T-CNT Ca5 Cumul (# / m3)	T-CNT Ca5 Diff (# / m3)	Ca6 Taille (µm)	T-CNT Ca6 Cumul (# / m3)	T-CNT Ca6 Diff (# / m3)	Ca1 Taille (µm)	V-CNT Ca1 Cumul (# / m3)	V-CNT Ca1 Diff (# / m3)	Ca2 Taille (µm)	V-CNT Ca2 Cumul (# / m3)	V-CNT Ca2 Diff (# / m3)	Ca3 Taille (µm)	V-CNT Ca3 Cumul (# / m3)	V-CNT Ca3 Diff (# / m3)	Ca4 Taille (µm)	V-CNT Ca4 Cumul (# / m3)	V-CNT Ca4 Diff (# / m3)	Ca5 Taille (µm)	V-CNT Ca5 Cumul (# / m3)	V-CNT Ca5 Diff (# / m3)	Ca6 Taille (µm)	V-CNT Ca6 Cumul (# / m3)	V-CNT Ca6 Diff (# / m3)
0:00:00	0.5	7661272	4560848	0.7	3100424	1229611	1	1870813	1770601	3	100212	84523	5	15689	14770	10	919	919	0.5	14134.3	0	0.7	14134.3	0	1	14134.3	10601	3	3533.6	2898	5	636	424	10	212	212
0:04:30	0.5	5140000	3241767	0.7	1898233	829682	1	1068551	1032368	3	36184	30742	5	5442	5230	10	212	212	0.5	4381.6	0	0.7	4381.6	0	1	4381.6	3816	3	565.4	495	5	70.7	71	10	0	0
0:09:00	0.5	3976113	2569824	0.7	1406290	662756	1	743534	730813	3	12721	10742	5	1979	1837	10	141	141	0.5	2261.5	0	0.7	2261.5	0	1	2261.5	1979	3	282.7	212	5	70.7	0	10	70.7	71
0:13:30	0.5	3499435	2283180	0.7	1216254	579929	1	636325	627491	3	8834	7986	5	848	848	10	0	0	0.5	565.4	0	0.7	565.4	0	1	565.4	424	3	141.3	141	5	0	0	10	0	0
0:18:00	0.5	3297668	2157950	0.7	1139717	549258	1	590459	583180	3	7279	6643	5	636	636	10	0	0	0.5	1342.8	0	0.7	1342.8	0	1	1342.8	1131	3	212	212	5	0	0	10	0	0
0:22:30	0.5	3202474	2089470	0.7	1113004	532438	1	580565	574346	3	6219	5724	5	495	495	10	0	0	0.5	494.7	0	0.7	494.7	0	1	494.7	495	3	0	0	5	0	0	10	0	0
0:27:00	0.5	3181908	2068481	0.7	1113428	532792	1	580636	575194	3	5442	5018	5	424	424	10	0	0	0.5	494.7	0	0.7	494.7	0	1	494.7	495	3	0	0	5	0	0	10	0	0
0:31:30	0.5	3164311	2048269	0.7	1116042	530954	1	585088	578375	3	6714	6290	5	424	424	10	0	0	0.5	494.7	0	0.7	494.7	0	1	494.7	495	3	0	0	5	0	0	10	0	0
0:36:00	0.5	3235124	2089611	0.7	1145512	545724	1	599788	593569	3	6219	5724	5	495	495	10	0	0	0.5	565.4	0	0.7	565.4	0	1	565.4	565	3	0	0	5	0	0	10	0	0
0:40:30	0.5	3219364	2083746	0.7	1135618	531025	1	604594	598657	3	5936	5371	5	565	495	10	71	71	0.5	565.4	0	0.7	565.4	0	1	565.4	565	3	0	0	5	0	0	10	0	0
Speed	3.9- 4.2 m/s
Modèle:	9510-BD-P
No série:	95101613002
Version d'Application:	3.0.0.0
Dernière Calibration:	2017-10-16
Calibration:	2018-10-16
Version Firmware:	1.3
Version d'Algorithme	7002622
Ethernet IP:	0.0.0.0
USB IP:	169.254.106.45
Débit (m3 / Min)	0.0283
Tailles Seuil (µm)	0.5	0.7	1	3	5	10
Sampling time	Ca1 Taille (µm)	T-CNT Ca1 Cumul (# / m3)	T-CNT Ca1 Diff (# / m3)	Ca2 Taille (µm)	T-CNT Ca2 Cumul (# / m3)	T-CNT Ca2 Diff (# / m3)	Ca3 Taille (µm)	T-CNT Ca3 Cumul (# / m3)	T-CNT Ca3 Diff (# / m3)	Ca4 Taille (µm)	T-CNT Ca4 Cumul (# / m3)	T-CNT Ca4 Diff (# / m3)	Ca5 Taille (µm)	T-CNT Ca5 Cumul (# / m3)	T-CNT Ca5 Diff (# / m3)	Ca6 Taille (µm)	T-CNT Ca6 Cumul (# / m3)	T-CNT Ca6 Diff (# / m3)	Ca1 Taille (µm)	V-CNT Ca1 Cumul (# / m3)	V-CNT Ca1 Diff (# / m3)	Ca2 Taille (µm)	V-CNT Ca2 Cumul (# / m3)	V-CNT Ca2 Diff (# / m3)	Ca3 Taille (µm)	V-CNT Ca3 Cumul (# / m3)	V-CNT Ca3 Diff (# / m3)	Ca4 Taille (µm)	V-CNT Ca4 Cumul (# / m3)	V-CNT Ca4 Diff (# / m3)	Ca5 Taille (µm)	V-CNT Ca5 Cumul (# / m3)	V-CNT Ca5 Diff (# / m3)	Ca6 Taille (µm)	V-CNT Ca6 Cumul (# / m3)	V-CNT Ca6 Diff (# / m3)
0:00:00	0.5	6781414	3960636	0.7	2820778	1081838	1	1738940	1635053	3	103887	85230	5	18657	17102	10	1555	1555	0.5	13922.3	0	0.7	13922.3	0	1	13922.3	10813	3	3109.5	2898	5	212	141	10	70.7	71
0:04:30	0.5	4605300	2896749	0.7	1708551	736820	1	971732	935477	3	36254	29682	5	6572	6219	10	353	353	0.5	4523	0	0.7	4523	0	1	4523	3604	3	918.7	636	5	282.7	71	10	212	212
0:09:00	0.5	3742262	2456608	0.7	1285654	591519	1	694134	678587	3	15548	13710	5	1837	1767	10	71	71	0.5	1908.1	0	0.7	1908.1	0	1	1908.1	1555	3	353.4	283	5	70.7	71	10	0	0
0:13:30	0.5	3385300	2240071	0.7	1145230	528551	1	616678	606290	3	10389	9399	5	989	919	10	71	71	0.5	848.1	0	0.7	848.1	0	1	848.1	777	3	70.7	71	5	0	0	10	0	0
0:18:00	0.5	3258375	2172014	0.7	1086360	509753	1	576608	569117	3	7491	6360	5	1131	1131	10	0	0	0.5	989.4	0	0.7	989.4	0	1	989.4	989	3	0	0	5	0	0	10	0	0
0:22:30	0.5	3173993	2100919	0.7	1073074	503887	1	569187	561060	3	8127	7420	5	707	707	10	0	0	0.5	848.1	0	0.7	848.1	0	1	848.1	848	3	0	0	5	0	0	10	0	0
0:27:00	0.5	3127915	2075618	0.7	1052297	487350	1	564947	558869	3	6078	5583	5	495	495	10	0	0	0.5	636	0	0.7	636	0	1	636	565	3	70.7	71	5	0	0	10	0	0
0:31:30	0.5	3092226	2046078	0.7	1046148	491661	1	554488	549258	3	5230	4594	5	636	636	10	0	0	0.5	353.4	0	0.7	353.4	0	1	353.4	283	3	70.7	71	5	0	0	10	0	0
0:36:00	0.5	3084382	2050813	0.7	1033569	480565	1	553004	546360	3	6643	6148	5	495	495	10	0	0	0.5	424	0	0.7	424	0	1	424	424	3	0	0	5	0	0	10	0	0
0:40:30	0.5	3087632	2053569	0.7	1034064	486997	1	547067	540777	3	6290	5724	5	565	565	10	0	0	0.5	212	0	0.7	212	0	1	212	141	3	70.7	71	5	0	0	10	0	0
Speed	3.9- 4.2 m/s
Modèle:	9510-BD-P
No série:	95101613002
Version d'Application:	3.0.0.0
Dernière Calibration:	2017-10-16
Calibration:	2018-10-16
Version Firmware:	1.3
Version d'Algorithme	7002622
Ethernet IP:	0.0.0.0
USB IP:	169.254.106.45
Débit (m3 / Min)	0.0283
Tailles Seuil (µm)	0.5	0.7	1	3	5	10
Sampling time	Ca1 Taille (µm)	T-CNT Ca1 Cumul (# / m3)	T-CNT Ca1 Diff (# / m3)	Ca2 Taille (µm)	T-CNT Ca2 Cumul (# / m3)	T-CNT Ca2 Diff (# / m3)	Ca3 Taille (µm)	T-CNT Ca3 Cumul (# / m3)	T-CNT Ca3 Diff (# / m3)	Ca4 Taille (µm)	T-CNT Ca4 Cumul (# / m3)	T-CNT Ca4 Diff (# / m3)	Ca5 Taille (µm)	T-CNT Ca5 Cumul (# / m3)	T-CNT Ca5 Diff (# / m3)	Ca6 Taille (µm)	T-CNT Ca6 Cumul (# / m3)	T-CNT Ca6 Diff (# / m3)	Ca1 Taille (µm)	V-CNT Ca1 Cumul (# / m3)	V-CNT Ca1 Diff (# / m3)	Ca2 Taille (µm)	V-CNT Ca2 Cumul (# / m3)	V-CNT Ca2 Diff (# / m3)	Ca3 Taille (µm)	V-CNT Ca3 Cumul (# / m3)	V-CNT Ca3 Diff (# / m3)	Ca4 Taille (µm)	V-CNT Ca4 Cumul (# / m3)	V-CNT Ca4 Diff (# / m3)	Ca5 Taille (µm)	V-CNT Ca5 Cumul (# / m3)	V-CNT Ca5 Diff (# / m3)	Ca6 Taille (µm)	V-CNT Ca6 Cumul (# / m3)	V-CNT Ca6 Diff (# / m3)
0:00:00	0.5	4983887	2887774	0.7	2096113	834629	1	1261484	1194982	3	66502	52580	5	13922	12509	10	1413	1413	0.5	7985.9	0	0.7	7985.9	0	1	7985.9	6360	3	1625.4	1343	5	282.7	141	10	141.3	141
0:04:30	0.5	4036678	2410106	0.7	1626572	681767	1	944806	919717	3	25088	21484	5	3604	3604	10	0	0	0.5	2544.2	0	0.7	2544.2	0	1	2544.2	2403	3	141.3	141	5	0	0	10	0	0
0:09:00	0.5	3741767	2252085	0.7	1489682	649117	1	840565	826290	3	14276	12367	5	1908	1767	10	141	141	0.5	2049.5	0	0.7	2049.5	0	1	2049.5	1908	3	141.3	141	5	0	0	10	0	0
0:13:30	0.5	3635265	2207208	0.7	1428057	630601	1	797456	787774	3	9682	8693	5	989	919	10	71	71	0.5	918.7	0	0.7	918.7	0	1	918.7	777	3	141.3	141	5	0	0	10	0	0
0:18:00	0.5	3651449	2213286	0.7	1438163	633993	1	804170	793781	3	10389	9258	5	1131	1131	10	0	0	0.5	1130.7	0	0.7	1130.7	0	1	1130.7	1060	3	70.7	71	5	0	0	10	0	0
0:22:30	0.5	3665724	2233357	0.7	1432368	621555	1	810813	801767	3	9046	8269	5	777	707	10	71	71	0.5	353.4	0	0.7	353.4	0	1	353.4	353	3	0	0	5	0	0	10	0	0
0:27:00	0.5	3693286	2261767	0.7	1431520	627986	1	803534	794982	3	8551	7915	5	636	636	10	0	0	0.5	989.4	0	0.7	989.4	0	1	989.4	989	3	0	0	5	0	0	10	0	0
0:31:30	0.5	3734346	2300424	0.7	1433922	627279	1	806643	797244	3	9399	8339	5	1060	1060	10	0	0	0.5	424	0	0.7	424	0	1	424	424	3	0	0	5	0	0	10	0	0
0:36:00	0.5	3780566	2322827	0.7	1457738	633569	1	824170	814276	3	9894	8834	5	1060	1060	10	0	0	0.5	989.4	0	0.7	989.4	0	1	989.4	919	3	70.7	71	5	0	0	10	0	0
0:40:30	0.5	3846431	2362332	0.7	1484099	662827	1	821272	810318	3	10954	10318	5	636	636	10	0	0	0.5	636	0	0.7	636	0	1	636	636	3	0	0	5	0	0	10	0	0

## Sheet: ZnOBeads
Speed	0.2 m/s
Modèle:	9510-BD-P
No série:	95101613002
Version d'Application:	3.0.0.0
Dernière Calibration:	2017-10-16
Calibration:	2018-10-16
Version Firmware:	1.3
Version d'Algorithme	7002622
Ethernet IP:	0.0.0.0
USB IP:	169.254.106.45
Débit (m3 / Min)	0.0283
Tailles Seuil (µm)	0.5	0.7	1	3	5	10
Sampling time	Ca1 Taille (µm)	T-CNT Ca1 Cumul (# / m3)	T-CNT Ca1 Diff (# / m3)	Ca2 Taille (µm)	T-CNT Ca2 Cumul (# / m3)	T-CNT Ca2 Diff (# / m3)	Ca3 Taille (µm)	T-CNT Ca3 Cumul (# / m3)	T-CNT Ca3 Diff (# / m3)	Ca4 Taille (µm)	T-CNT Ca4 Cumul (# / m3)	T-CNT Ca4 Diff (# / m3)	Ca5 Taille (µm)	T-CNT Ca5 Cumul (# / m3)	T-CNT Ca5 Diff (# / m3)	Ca6 Taille (µm)	T-CNT Ca6 Cumul (# / m3)	T-CNT Ca6 Diff (# / m3)	Ca1 Taille (µm)	V-CNT Ca1 Cumul (# / m3)	V-CNT Ca1 Diff (# / m3)	Ca2 Taille (µm)	V-CNT Ca2 Cumul (# / m3)	V-CNT Ca2 Diff (# / m3)	Ca3 Taille (µm)	V-CNT Ca3 Cumul (# / m3)	V-CNT Ca3 Diff (# / m3)	Ca4 Taille (µm)	V-CNT Ca4 Cumul (# / m3)	V-CNT Ca4 Diff (# / m3)	Ca5 Taille (µm)	V-CNT Ca5 Cumul (# / m3)	V-CNT Ca5 Diff (# / m3)	Ca6 Taille (µm)	V-CNT Ca6 Cumul (# / m3)	V-CNT Ca6 Diff (# / m3)	Volume (m3)
00:00:00	0.5	3379294	2223322	0.7	1155972	433922	1	722050	677456	3	44594	38728	5	5866	5583	10	283	283	0.5	16466.4	0	0.7	16466.4	0	1	16466.4	12792	3	3674.9	3463	5	212	212	10	0	0	0.01415
00:10:00	0.5	2611590	1869046	0.7	742544	317032	1	425512	404876	3	20636	17951	5	2686	2544	10	141	141	0.5	8268.6	0	0.7	8268.6	0	1	8268.6	6714	3	1554.8	1413	5	141.3	141	10	0	0	0.01415
00:20:00	0.5	2181908	1654417	0.7	527491	252509	1	274982	265088	3	9894	8622	5	1272	1131	10	141	141	0.5	3180.2	0	0.7	3180.2	0	1	3180.2	2827	3	353.4	212	5	141.3	71	10	70.7	71	0.01415
00:30:00	0.5	1966431	1540071	0.7	426360	214488	1	211873	202686	3	9187	7350	5	1837	1484	10	353	353	0.5	1554.8	0	0.7	1554.8	0	1	1554.8	1272	3	282.7	283	5	0	0	10	0	0	0.01415
00:40:00	0.5	1854488	1484664	0.7	369823	192297	1	177527	169611	3	7915	6855	5	1060	919	10	141	141	0.5	1272.1	0	0.7	1272.1	0	1	1272.1	1060	3	212	212	5	0	0	10	0	0	0.01415
00:50:00	0.5	1828481	1468905	0.7	359576	186290	1	173286	163604	3	9682	8269	5	1413	1343	10	71	71	0.5	848.1	0	0.7	848.1	0	1	848.1	707	3	141.3	141	5	0	0	10	0	0	0.01415
01:00:00	0.5	1805300	1463110	0.7	342191	181979	1	160212	153074	3	7138	6431	5	707	707	10	0	0	0.5	565.4	0	0.7	565.4	0	1	565.4	565	3	0	0	5	0	0	10	0	0	0.01415
01:10:00	0.5	1720353	1414417	0.7	305936	166290	1	139647	134134	3	5512	5018	5	495	495	10	0	0	0.5	141.3	0	0.7	141.3	0	1	141.3	141	3	0	0	5	0	0	10	0	0	0.01415
01:20:00	0.5	1664311	1375830	0.7	288481	157597	1	130883	126007	3	4876	4240	5	636	565	10	71	71	0.5	565.4	0	0.7	565.4	0	1	565.4	424	3	141.3	141	5	0	0	10	0	0	0.01415
01:30:00	0.5	1613428	1339223	0.7	274205	154346	1	119859	114912	3	4947	4170	5	777	636	10	141	141	0.5	636	0	0.7	636	0	1	636	565	3	70.7	71	5	0	0	10	0	0	0.01415
01:40:00	0.5	1597314	1327420	0.7	269894	155477	1	114417	109823	3	4594	4170	5	424	353	10	71	71	0.5	494.7	0	0.7	494.7	0	1	494.7	424	3	70.7	71	5	0	0	10	0	0	0.01415
01:50:00	0.5	1565300	1312438	0.7	252862	145866	1	106997	102686	3	4311	3392	5	919	848	10	71	71	0.5	353.4	0	0.7	353.4	0	1	353.4	283	3	70.7	71	5	0	0	10	0	0	0.01415
02:00:00	0.5	1548975	1305512	0.7	243463	139081	1	104382	100071	3	4311	3887	5	424	353	10	71	71	0.5	353.4	0	0.7	353.4	0	1	353.4	353	3	0	0	5	0	0	10	0	0	0.01415
Speed	0.2 m/s
Modèle:	9510-BD-P
No série:	95101613002
Version d'Application:	3.0.0.0
Dernière Calibration:	2017-10-16
Calibration:	2018-10-16
Version Firmware:	1.3
Version d'Algorithme	7002622
Ethernet IP:	0.0.0.0
USB IP:	169.254.106.45
Débit (m3 / Min)	0.0283
Tailles Seuil (µm)	0.5	0.7	1	3	5	10
Sampling time	Ca1 Taille (µm)	T-CNT Ca1 Cumul (# / m3)	T-CNT Ca1 Diff (# / m3)	Ca2 Taille (µm)	T-CNT Ca2 Cumul (# / m3)	T-CNT Ca2 Diff (# / m3)	Ca3 Taille (µm)	T-CNT Ca3 Cumul (# / m3)	T-CNT Ca3 Diff (# / m3)	Ca4 Taille (µm)	T-CNT Ca4 Cumul (# / m3)	T-CNT Ca4 Diff (# / m3)	Ca5 Taille (µm)	T-CNT Ca5 Cumul (# / m3)	T-CNT Ca5 Diff (# / m3)	Ca6 Taille (µm)	T-CNT Ca6 Cumul (# / m3)	T-CNT Ca6 Diff (# / m3)	Ca1 Taille (µm)	V-CNT Ca1 Cumul (# / m3)	V-CNT Ca1 Diff (# / m3)	Ca2 Taille (µm)	V-CNT Ca2 Cumul (# / m3)	V-CNT Ca2 Diff (# / m3)	Ca3 Taille (µm)	V-CNT Ca3 Cumul (# / m3)	V-CNT Ca3 Diff (# / m3)	Ca4 Taille (µm)	V-CNT Ca4 Cumul (# / m3)	V-CNT Ca4 Diff (# / m3)	Ca5 Taille (µm)	V-CNT Ca5 Cumul (# / m3)	V-CNT Ca5 Diff (# / m3)	Ca6 Taille (µm)	V-CNT Ca6 Cumul (# / m3)	V-CNT Ca6 Diff (# / m3)	Volume (m3)
00:00:00	0.5	6262050	4683746	0.7	1578304	699081	1	879223	804594	3	74629	63251	5	11378	10883	10	495	495	0.5	17455.8	0	0.7	17455.8	0	1	17455.8	14276	3	3180.2	3039	5	141.3	141	10	0	0	0.01415
00:10:00	0.5	5299435	4139223	0.7	1160212	571731	1	588481	553710	3	34770	30742	5	4028	3816	10	212	212	0.5	8339.2	0	0.7	8339.2	0	1	8339.2	6643	3	1696.1	1555	5	141.3	141	10	0	0	0.01415
00:20:00	0.5	4121696	3326643	0.7	795053	426148	1	368905	352014	3	16890	14841	5	2049	1979	10	71	71	0.5	4876.3	0	0.7	4876.3	0	1	4876.3	4170	3	706.7	424	5	282.7	212	10	70.7	71	0.01415
00:30:00	0.5	3188551	2617385	0.7	571166	316325	1	254841	243746	3	11095	9470	5	1625	1413	10	212	212	0.5	2473.5	0	0.7	2473.5	0	1	2473.5	2191	3	282.7	283	5	0	0	10	0	0	0.01415
00:40:00	0.5	2541767	2120778	0.7	420989	242332	1	178657	170883	3	7774	6290	5	1484	1343	10	141	141	0.5	1908.1	0	0.7	1908.1	0	1	1908.1	1484	3	424	353	5	70.7	71	10	0	0	0.01415
00:50:00	0.5	2185230	1829823	0.7	355406	214558	1	140848	134700	3	6148	4806	5	1343	1343	10	0	0	0.5	1060.1	0	0.7	1060.1	0	1	1060.1	989	3	70.7	0	5	70.7	71	10	0	0	0.01415
01:00:00	0.5	2023251	1712297	0.7	310954	180495	1	130459	125583	3	4876	3887	5	989	919	10	71	71	0.5	777.4	0	0.7	777.4	0	1	777.4	777	3	0	0	5	0	0	10	0	0	0.01415
01:10:00	0.5	2062968	1732650	0.7	330318	192438	1	137880	130247	3	7633	6714	5	919	919	10	0	0	0.5	1060.1	0	0.7	1060.1	0	1	1060.1	848	3	212	212	5	0	0	10	0	0	0.01415
01:20:00	0.5	2048622	1727420	0.7	321201	186926	1	134276	125866	3	8410	7420	5	989	707	10	283	283	0.5	1484.1	0	0.7	1484.1	0	1	1484.1	1413	3	70.7	71	5	0	0	10	0	0	0.01415
01:30:00	0.5	2000707	1693498	0.7	307209	180848	1	126360	121343	3	5018	4382	5	636	636	10	0	0	0.5	494.7	0	0.7	494.7	0	1	494.7	424	3	70.7	71	5	0	0	10	0	0	0.01415
01:40:00	0.5	2049894	1738445	0.7	311449	187067	1	124382	118375	3	6007	4876	5	1131	989	10	141	141	0.5	777.4	0	0.7	777.4	0	1	777.4	707	3	70.7	0	5	70.7	71	10	0	0	0.01415
01:50:00	0.5	2162120	1833357	0.7	328763	191661	1	137103	130318	3	6784	6148	5	636	565	10	71	71	0.5	1060.1	0	0.7	1060.1	0	1	1060.1	848	3	212	141	5	70.7	71	10	0	0	0.01415
02:00:00	0.5	2214276	1879576	0.7	334700	201696	1	133004	127067	3	5936	5300	5	636	636	10	0	0	0.5	1130.7	0	0.7	1130.7	0	1	1130.7	919	3	212	212	5	0	0	10	0	0	0.01415
Speed	0.2 m/s
Modèle:	9510-BD-P
No série:	95101613002
Version d'Application:	3.0.0.0
Dernière Calibration:	2017-10-16
Calibration:	2018-10-16
Version Firmware:	1.3
Version d'Algorithme	7002622
Ethernet IP:	0.0.0.0
USB IP:	169.254.106.45
Débit (m3 / Min)	0.0283
Tailles Seuil (µm)	0.5	0.7	1	3	5	10
Sampling time	Ca1 Taille (µm)	T-CNT Ca1 Cumul (# / m3)	T-CNT Ca1 Diff (# / m3)	Ca2 Taille (µm)	T-CNT Ca2 Cumul (# / m3)	T-CNT Ca2 Diff (# / m3)	Ca3 Taille (µm)	T-CNT Ca3 Cumul (# / m3)	T-CNT Ca3 Diff (# / m3)	Ca4 Taille (µm)	T-CNT Ca4 Cumul (# / m3)	T-CNT Ca4 Diff (# / m3)	Ca5 Taille (µm)	T-CNT Ca5 Cumul (# / m3)	T-CNT Ca5 Diff (# / m3)	Ca6 Taille (µm)	T-CNT Ca6 Cumul (# / m3)	T-CNT Ca6 Diff (# / m3)	Ca1 Taille (µm)	V-CNT Ca1 Cumul (# / m3)	V-CNT Ca1 Diff (# / m3)	Ca2 Taille (µm)	V-CNT Ca2 Cumul (# / m3)	V-CNT Ca2 Diff (# / m3)	Ca3 Taille (µm)	V-CNT Ca3 Cumul (# / m3)	V-CNT Ca3 Diff (# / m3)	Ca4 Taille (µm)	V-CNT Ca4 Cumul (# / m3)	V-CNT Ca4 Diff (# / m3)	Ca5 Taille (µm)	V-CNT Ca5 Cumul (# / m3)	V-CNT Ca5 Diff (# / m3)	Ca6 Taille (µm)	V-CNT Ca6 Cumul (# / m3)	V-CNT Ca6 Diff (# / m3)	Volume (m3)
00:00:00	0.5	2320354	1375689	0.7	944664	371237	1	573428	528975	3	44452	37951	5	6502	5795	10	707	707	0.5	11731.5	0	0.7	11731.5	0	1	11731.5	9258	3	2473.5	2261	5	212	212	10	0	0	0.01415
00:10:00	0.5	1702262	1105442	0.7	596820	284170	1	312650	300000	3	12650	10954	5	1696	1625	10	71	71	0.5	5088.3	0	0.7	5088.3	0	1	5088.3	4594	3	494.7	495	5	0	0	10	0	0	0.01415
00:20:00	0.5	1455336	999647	0.7	455689	244099	1	211590	205371	3	6219	5654	5	565	495	10	71	71	0.5	2190.8	0	0.7	2190.8	0	1	2190.8	2049	3	141.3	141	5	0	0	10	0	0	0.01415
00:30:00	0.5	1329541	939435	0.7	390106	221272	1	168834	165795	3	3039	2756	5	283	283	10	0	0	0.5	1342.8	0	0.7	1342.8	0	1	1342.8	1272	3	70.7	71	5	0	0	10	0	0	0.01415
00:40:00	0.5	1198587	864947	0.7	333640	197385	1	136254	135124	3	1131	1060	5	71	71	10	0	0	0.5	1060.1	0	0.7	1060.1	0	1	1060.1	1060	3	0	0	5	0	0	10	0	0	0.01415
00:50:00	0.5	1129965	817527	0.7	312438	184523	1	127915	126572	3	1343	1343	5	0	0	10	0	0	0.5	1201.4	0	0.7	1201.4	0	1	1201.4	1201	3	0	0	5	0	0	10	0	0	0.01415
01:00:00	0.5	1102827	812933	0.7	289894	177951	1	111944	110459	3	1484	1343	5	141	141	10	0	0	0.5	1342.8	0	0.7	1342.8	0	1	1342.8	1272	3	70.7	71	5	0	0	10	0	0	0.01415
01:10:00	0.5	1148622	853286	0.7	295336	176749	1	118587	117385	3	1201	1201	5	0	0	10	0	0	0.5	989.4	0	0.7	989.4	0	1	989.4	989	3	0	0	5	0	0	10	0	0	0.01415
01:20:00	0.5	1250177	937739	0.7	312438	195901	1	116537	115124	3	1413	1201	5	212	212	10	0	0	0.5	706.7	0	0.7	706.7	0	1	706.7	707	3	0	0	5	0	0	10	0	0	0.01415
01:30:00	0.5	1284028	963180	0.7	320848	192226	1	128622	126007	3	2615	2120	5	495	424	10	71	71	0.5	989.4	0	0.7	989.4	0	1	989.4	989	3	0	0	5	0	0	10	0	0	0.01415
01:40:00	0.5	1304735	961555	0.7	343180	199081	1	144099	138163	3	5936	4735	5	1201	1060	10	141	141	0.5	1272.1	0	0.7	1272.1	0	1	1272.1	1131	3	141.3	141	5	0	0	10	0	0	0.01415
01:50:00	0.5	1291025	937597	0.7	353428	200424	1	153004	146572	3	6431	5724	5	707	636	10	71	71	0.5	1484.1	0	0.7	1484.1	0	1	1484.1	1413	3	70.7	0	5	70.7	71	10	0	0	0.01415
02:00:00	0.5	1311590	959364	0.7	352226	205300	1	146926	141908	3	5018	4523	5	495	495	10	0	0	0.5	706.7	0	0.7	706.7	0	1	706.7	707	3	0	0	5	0	0	10	0	0	0.01415
Speed	0.4 m/s
Modèle:	9510-BD-P
No série:	95101613002
Version d'Application:	3.0.0.0
Dernière Calibration:	2017-10-16
Calibration:	2018-10-16
Version Firmware:	1.3
Version d'Algorithme	7002622
Ethernet IP:	0.0.0.0
USB IP:	169.254.106.45
Débit (m3 / Min)	0.0283
Tailles Seuil (µm)	0.5	0.7	1	3	5	10
Sampling time	Ca1 Taille (µm)	T-CNT Ca1 Cumul (# / m3)	T-CNT Ca1 Diff (# / m3)	Ca2 Taille (µm)	T-CNT Ca2 Cumul (# / m3)	T-CNT Ca2 Diff (# / m3)	Ca3 Taille (µm)	T-CNT Ca3 Cumul (# / m3)	T-CNT Ca3 Diff (# / m3)	Ca4 Taille (µm)	T-CNT Ca4 Cumul (# / m3)	T-CNT Ca4 Diff (# / m3)	Ca5 Taille (µm)	T-CNT Ca5 Cumul (# / m3)	T-CNT Ca5 Diff (# / m3)	Ca6 Taille (µm)	T-CNT Ca6 Cumul (# / m3)	T-CNT Ca6 Diff (# / m3)	Ca1 Taille (µm)	V-CNT Ca1 Cumul (# / m3)	V-CNT Ca1 Diff (# / m3)	Ca2 Taille (µm)	V-CNT Ca2 Cumul (# / m3)	V-CNT Ca2 Diff (# / m3)	Ca3 Taille (µm)	V-CNT Ca3 Cumul (# / m3)	V-CNT Ca3 Diff (# / m3)	Ca4 Taille (µm)	V-CNT Ca4 Cumul (# / m3)	V-CNT Ca4 Diff (# / m3)	Ca5 Taille (µm)	V-CNT Ca5 Cumul (# / m3)	V-CNT Ca5 Diff (# / m3)	Ca6 Taille (µm)	V-CNT Ca6 Cumul (# / m3)	V-CNT Ca6 Diff (# / m3)	Volume (m3)
00:00:00	0.5	2319859	1229187	0.7	1090671	376396	1	714276	644099	3	70177	55477	5	14700	13357	10	1343	1343	0.5	15547.7	0	0.7	15547.7	0	1	15547.7	12014	3	3533.6	3180	5	353.4	353	10	0	0	0.01415
00:10:00	0.5	1153781	713640	0.7	440141	185159	1	254982	241413	3	13569	11378	5	2191	2120	10	71	71	0.5	3392.2	0	0.7	3392.2	0	1	3392.2	2615	3	777.4	565	5	212	212	10	0	0	0.01415
00:20:00	0.5	689399	463534	0.7	225866	107350	1	118516	112721	3	5795	4806	5	989	919	10	71	71	0.5	918.7	0	0.7	918.7	0	1	918.7	777	3	141.3	141	5	0	0	10	0	0	0.01415
00:30:00	0.5	532156	377951	0.7	154205	78304	1	75901	72155	3	3746	3322	5	424	424	10	0	0	0.5	706.7	0	0.7	706.7	0	1	706.7	636	3	70.7	71	5	0	0	10	0	0	0.01415
00:40:00	0.5	473498	337668	0.7	135830	70530	1	65300	62403	3	2898	2403	5	495	495	10	0	0	0.5	212	0	0.7	212	0	1	212	141	3	70.7	71	5	0	0	10	0	0	0.01415
00:50:00	0.5	641908	422968	0.7	218940	113145	1	105795	103322	3	2473	2120	5	353	353	10	0	0	0.5	141.3	0	0.7	141.3	0	1	141.3	141	3	0	0	5	0	0	10	0	0	0.01415
01:00:00	0.5	931095	592156	0.7	338940	179788	1	159152	155830	3	3322	3039	5	283	212	10	71	71	0.5	282.7	0	0.7	282.7	0	1	282.7	283	3	0	0	5	0	0	10	0	0	0.01415
01:10:00	0.5	972368	627845	0.7	344523	185583	1	158940	155618	3	3322	3110	5	212	212	10	0	0	0.5	212	0	0.7	212	0	1	212	141	3	70.7	71	5	0	0	10	0	0	0.01415
01:20:00	0.5	920071	607915	0.7	312156	172792	1	139364	136820	3	2544	2332	5	212	212	10	0	0	0.5	282.7	0	0.7	282.7	0	1	282.7	212	3	70.7	71	5	0	0	10	0	0	0.01415
01:30:00	0.5	809329	538940	0.7	270389	151732	1	118657	116184	3	2473	2332	5	141	141	10	0	0	0.5	141.3	0	0.7	141.3	0	1	141.3	141	3	0	0	5	0	0	10	0	0	0.01415
01:40:00	0.5	697385	473004	0.7	224382	132085	1	92297	90671	3	1625	1413	5	212	212	10	0	0	0.5	70.7	0	0.7	70.7	0	1	70.7	71	3	0	0	5	0	0	10	0	0	0.01415
01:50:00	0.5	596042	412933	0.7	183110	109823	1	73286	71943	3	1343	1060	5	283	283	10	0	0	0.5	0	0	0.7	0	0	1	0	0	3	0	0	5	0	0	10	0	0	0.01415
02:00:00	0.5	518869	368905	0.7	149965	87350	1	62615	60707	3	1908	1625	5	283	212	10	71	71	0.5	141.3	0	0.7	141.3	0	1	141.3	0	3	141.3	141	5	0	0	10	0	0	0.01415
Speed	0.4 m/s
Modèle:	9510-BD-P
No série:	95101613002
Version d'Application:	3.0.0.0
Dernière Calibration:	2017-10-16
Calibration:	2018-10-16
Version Firmware:	1.3
Version d'Algorithme	7002622
Ethernet IP:	0.0.0.0
USB IP:	169.254.106.45
Débit (m3 / Min)	0.0283
Tailles Seuil (µm)	0.5	0.7	1	3	5	10
Sampling time	Ca1 Taille (µm)	T-CNT Ca1 Cumul (# / m3)	T-CNT Ca1 Diff (# / m3)	Ca2 Taille (µm)	T-CNT Ca2 Cumul (# / m3)	T-CNT Ca2 Diff (# / m3)	Ca3 Taille (µm)	T-CNT Ca3 Cumul (# / m3)	T-CNT Ca3 Diff (# / m3)	Ca4 Taille (µm)	T-CNT Ca4 Cumul (# / m3)	T-CNT Ca4 Diff (# / m3)	Ca5 Taille (µm)	T-CNT Ca5 Cumul (# / m3)	T-CNT Ca5 Diff (# / m3)	Ca6 Taille (µm)	T-CNT Ca6 Cumul (# / m3)	T-CNT Ca6 Diff (# / m3)	Ca1 Taille (µm)	V-CNT Ca1 Cumul (# / m3)	V-CNT Ca1 Diff (# / m3)	Ca2 Taille (µm)	V-CNT Ca2 Cumul (# / m3)	V-CNT Ca2 Diff (# / m3)	Ca3 Taille (µm)	V-CNT Ca3 Cumul (# / m3)	V-CNT Ca3 Diff (# / m3)	Ca4 Taille (µm)	V-CNT Ca4 Cumul (# / m3)	V-CNT Ca4 Diff (# / m3)	Ca5 Taille (µm)	V-CNT Ca5 Cumul (# / m3)	V-CNT Ca5 Diff (# / m3)	Ca6 Taille (µm)	V-CNT Ca6 Cumul (# / m3)	V-CNT Ca6 Diff (# / m3)	Volume (m3)
00:00:00	0.5	3527067	2267632	0.7	1259435	477244	1	782191	725442	3	56749	49611	5	7138	6714	10	424	424	0.5	23109.5	0	0.7	23109.5	0	1	23109.5	17527	3	5583	5371	5	212	212	10	0	0	0.01415
00:10:00	0.5	2245371	1687279	0.7	558092	263604	1	294488	280283	3	14205	12438	5	1767	1767	10	0	0	0.5	5512.4	0	0.7	5512.4	0	1	5512.4	4594	3	918.7	848	5	70.7	71	10	0	0	0.01415
00:20:00	0.5	1722474	1394064	0.7	328410	175124	1	153286	148763	3	4523	3958	5	565	565	10	0	0	0.5	1554.8	0	0.7	1554.8	0	1	1554.8	1272	3	282.7	283	5	0	0	10	0	0	0.01415
00:30:00	0.5	1466502	1227491	0.7	239011	139293	1	99717	97102	3	2615	2261	5	353	353	10	0	0	0.5	706.7	0	0.7	706.7	0	1	706.7	283	3	424	424	5	0	0	10	0	0	0.01415
00:40:00	0.5	1292368	1096890	0.7	195477	117597	1	77880	75406	3	2473	1908	5	565	495	10	71	71	0.5	424	0	0.7	424	0	1	424	283	3	141.3	141	5	0	0	10	0	0	0.01415
00:50:00	0.5	1192792	1030247	0.7	162544	100141	1	62403	60141	3	2261	1979	5	283	283	10	0	0	0.5	353.4	0	0.7	353.4	0	1	353.4	283	3	70.7	71	5	0	0	10	0	0	0.01415
01:00:00	0.5	1140989	984099	0.7	156891	98092	1	58799	56608	3	2191	1837	5	353	353	10	0	0	0.5	494.7	0	0.7	494.7	0	1	494.7	495	3	0	0	5	0	0	10	0	0	0.01415
01:10:00	0.5	1133004	984523	0.7	148481	93640	1	54841	53286	3	1555	1272	5	283	283	10	0	0	0.5	565.4	0	0.7	565.4	0	1	565.4	565	3	0	0	5	0	0	10	0	0	0.01415
01:20:00	0.5	1109611	976042	0.7	133569	86996	1	46572	44170	3	2403	2120	5	283	283	10	0	0	0.5	353.4	0	0.7	353.4	0	1	353.4	353	3	0	0	5	0	0	10	0	0	0.01415
01:30:00	0.5	1117526	980071	0.7	137456	87491	1	49965	48057	3	1908	1837	5	71	71	10	0	0	0.5	282.7	0	0.7	282.7	0	1	282.7	283	3	0	0	5	0	0	10	0	0	0.01415
01:40:00	0.5	1096890	958092	0.7	138799	89329	1	49470	47562	3	1908	1555	5	353	353	10	0	0	0.5	282.7	0	0.7	282.7	0	1	282.7	283	3	0	0	5	0	0	10	0	0	0.01415
01:50:00	0.5	1065371	941838	0.7	123534	80707	1	42827	41272	3	1555	989	5	565	565	10	0	0	0.5	494.7	0	0.7	494.7	0	1	494.7	283	3	212	141	5	70.7	71	10	0	0	0.01415
02:00:00	0.5	1032721	900283	0.7	132438	83534	1	48905	47067	3	1837	1555	5	283	212	10	71	71	0.5	141.3	0	0.7	141.3	0	1	141.3	141	3	0	0	5	0	0	10	0	0	0.01415
Speed	0.4 m/s
Modèle:	9510-BD-P
No série:	95101613002
Version d'Application:	3.0.0.0
Dernière Calibration:	2017-10-16
Calibration:	2018-10-16
Version Firmware:	1.3
Version d'Algorithme	7002622
Ethernet IP:	0.0.0.0
USB IP:	169.254.106.45
Débit (m3 / Min)	0.0283
Tailles Seuil (µm)	0.5	0.7	1	3	5	10
Sampling time	Ca1 Taille (µm)	T-CNT Ca1 Cumul (# / m3)	T-CNT Ca1 Diff (# / m3)	Ca2 Taille (µm)	T-CNT Ca2 Cumul (# / m3)	T-CNT Ca2 Diff (# / m3)	Ca3 Taille (µm)	T-CNT Ca3 Cumul (# / m3)	T-CNT Ca3 Diff (# / m3)	Ca4 Taille (µm)	T-CNT Ca4 Cumul (# / m3)	T-CNT Ca4 Diff (# / m3)	Ca5 Taille (µm)	T-CNT Ca5 Cumul (# / m3)	T-CNT Ca5 Diff (# / m3)	Ca6 Taille (µm)	T-CNT Ca6 Cumul (# / m3)	T-CNT Ca6 Diff (# / m3)	Ca1 Taille (µm)	V-CNT Ca1 Cumul (# / m3)	V-CNT Ca1 Diff (# / m3)	Ca2 Taille (µm)	V-CNT Ca2 Cumul (# / m3)	V-CNT Ca2 Diff (# / m3)	Ca3 Taille (µm)	V-CNT Ca3 Cumul (# / m3)	V-CNT Ca3 Diff (# / m3)	Ca4 Taille (µm)	V-CNT Ca4 Cumul (# / m3)	V-CNT Ca4 Diff (# / m3)	Ca5 Taille (µm)	V-CNT Ca5 Cumul (# / m3)	V-CNT Ca5 Diff (# / m3)	Ca6 Taille (µm)	V-CNT Ca6 Cumul (# / m3)	V-CNT Ca6 Diff (# / m3)	Volume (m3)
00:00:00	0.5	5797456	4270460	0.7	1526996	599081	1	927915	851519	3	76396	68057	5	8339	8269	10	71	71	0.5	20424	0	0.7	20424	0	1	20424	15830	3	4593.6	4311	5	282.7	283	10	0	0	0.01415
00:10:00	0.5	4722474	3884311	0.7	838163	426290	1	411873	388905	3	22968	20777	5	2191	2120	10	71	71	0.5	5512.4	0	0.7	5512.4	0	1	5512.4	4806	3	706.7	707	5	0	0	10	0	0	0.01415
00:20:00	0.5	4253922	3625230	0.7	628693	350671	1	278021	267562	3	10459	9329	5	1131	1131	10	0	0	0.5	2897.5	0	0.7	2897.5	0	1	2897.5	2615	3	282.7	283	5	0	0	10	0	0	0.01415
00:30:00	0.5	3708834	3182191	0.7	526643	292156	1	234488	225866	3	8622	7774	5	848	848	10	0	0	0.5	2826.9	0	0.7	2826.9	0	1	2826.9	2615	3	212	212	5	0	0	10	0	0	0.01415
00:40:00	0.5	2979859	2583251	0.7	396608	227915	1	168693	162050	3	6643	5724	5	919	636	10	283	283	0.5	2261.5	0	0.7	2261.5	0	1	2261.5	1979	3	282.7	212	5	70.7	0	10	70.7	71	0.01415
00:50:00	0.5	2370884	2078799	0.7	292085	173428	1	118657	114346	3	4311	3534	5	777	777	10	0	0	0.5	1201.4	0	0.7	1201.4	0	1	1201.4	1131	3	70.7	71	5	0	0	10	0	0	0.01415
01:00:00	0.5	1986996	1749258	0.7	237739	152721	1	85018	82544	3	2473	1908	5	565	283	10	283	283	0.5	848.1	0	0.7	848.1	0	1	848.1	636	3	212	141	5	70.7	71	10	0	0	0.01415
01:10:00	0.5	1723887	1527915	0.7	195972	125724	1	70247	67774	3	2473	1837	5	636	636	10	0	0	0.5	494.7	0	0.7	494.7	0	1	494.7	424	3	70.7	71	5	0	0	10	0	0	0.01415
01:20:00	0.5	1687350	1502262	0.7	185088	116749	1	68339	64028	3	4311	3322	5	989	848	10	141	141	0.5	918.7	0	0.7	918.7	0	1	918.7	707	3	212	141	5	70.7	71	10	0	0	0.01415
01:30:00	0.5	1725018	1523110	0.7	201908	126855	1	75053	71519	3	3534	3039	5	495	495	10	0	0	0.5	565.4	0	0.7	565.4	0	1	565.4	495	3	70.7	71	5	0	0	10	0	0	0.01415
01:40:00	0.5	1787420	1573922	0.7	213498	133145	1	80353	75972	3	4382	3534	5	848	777	10	71	71	0.5	212	0	0.7	212	0	1	212	0	3	212	212	5	0	0	10	0	0	0.01415
01:50:00	0.5	2015336	1779435	0.7	235901	149399	1	86502	82544	3	3958	3039	5	919	848	10	71	71	0.5	918.7	0	0.7	918.7	0	1	918.7	707	3	212	212	5	0	0	10	0	0	0.01415
02:00:00	0.5	2181767	1932862	0.7	248905	157103	1	91802	87915	3	3887	3534	5	353	353	10	0	0	0.5	848.1	0	0.7	848.1	0	1	848.1	777	3	70.7	71	5	0	0	10	0	0	0.01415
Speed	0.7 m/s
Modèle:	9510-BD-P
No série:	95101613002
Version d'Application:	3.0.0.0
Dernière Calibration:	2017-10-16
Calibration:	2018-10-16
Version Firmware:	1.3
Version d'Algorithme	7002622
Ethernet IP:	0.0.0.0
USB IP:	169.254.106.45
Débit (m3 / Min)	0.0283
Tailles Seuil (µm)	0.5	0.7	1	3	5	10
Sampling time	Ca1 Taille (µm)	T-CNT Ca1 Cumul (# / m3)	T-CNT Ca1 Diff (# / m3)	Ca2 Taille (µm)	T-CNT Ca2 Cumul (# / m3)	T-CNT Ca2 Diff (# / m3)	Ca3 Taille (µm)	T-CNT Ca3 Cumul (# / m3)	T-CNT Ca3 Diff (# / m3)	Ca4 Taille (µm)	T-CNT Ca4 Cumul (# / m3)	T-CNT Ca4 Diff (# / m3)	Ca5 Taille (µm)	T-CNT Ca5 Cumul (# / m3)	T-CNT Ca5 Diff (# / m3)	Ca6 Taille (µm)	T-CNT Ca6 Cumul (# / m3)	T-CNT Ca6 Diff (# / m3)	Ca1 Taille (µm)	V-CNT Ca1 Cumul (# / m3)	V-CNT Ca1 Diff (# / m3)	Ca2 Taille (µm)	V-CNT Ca2 Cumul (# / m3)	V-CNT Ca2 Diff (# / m3)	Ca3 Taille (µm)	V-CNT Ca3 Cumul (# / m3)	V-CNT Ca3 Diff (# / m3)	Ca4 Taille (µm)	V-CNT Ca4 Cumul (# / m3)	V-CNT Ca4 Diff (# / m3)	Ca5 Taille (µm)	V-CNT Ca5 Cumul (# / m3)	V-CNT Ca5 Diff (# / m3)	Ca6 Taille (µm)	V-CNT Ca6 Cumul (# / m3)	V-CNT Ca6 Diff (# / m3)	Volume (m3)
00:00:00	0.5	5464594	3483675	0.7	1980919	851378	1	1129541	1089894	3	39647	35689	5	3958	3816	10	141	141	0.5	22473.5	0	0.7	22473.5	0	1	22473.5	20000	3	2473.5	2473	5	0	0	10	0	0	0.01415
00:10:00	0.5	2838092	2210672	0.7	627421	336820	1	290601	284382	3	6219	5724	5	495	424	10	71	71	0.5	3957.6	0	0.7	3957.6	0	1	3957.6	3675	3	282.7	283	5	0	0	10	0	0	0.01415
00:20:00	0.5	2242968	1880424	0.7	362544	218375	1	144170	141626	3	2544	2261	5	283	283	10	0	0	0.5	1201.4	0	0.7	1201.4	0	1	1201.4	1131	3	70.7	71	5	0	0	10	0	0	0.01415
00:30:00	0.5	1881343	1645724	0.7	235618	156749	1	78869	77739	3	1131	848	5	283	283	10	0	0	0.5	494.7	0	0.7	494.7	0	1	494.7	495	3	0	0	5	0	0	10	0	0	0.01415
00:40:00	0.5	1712650	1521908	0.7	190742	131590	1	59152	57739	3	1413	1272	5	141	71	10	71	71	0.5	141.3	0	0.7	141.3	0	1	141.3	141	3	0	0	5	0	0	10	0	0	0.01415
00:50:00	0.5	1637880	1464170	0.7	173710	116961	1	56749	55265	3	1484	1413	5	71	71	10	0	0	0.5	282.7	0	0.7	282.7	0	1	282.7	283	3	0	0	5	0	0	10	0	0	0.01415
01:00:00	0.5	1624947	1453498	0.7	171449	118728	1	52721	50883	3	1837	1484	5	353	353	10	0	0	0.5	282.7	0	0.7	282.7	0	1	282.7	283	3	0	0	5	0	0	10	0	0	0.01415
01:10:00	0.5	1556678	1391237	0.7	165442	116042	1	49399	47915	3	1484	848	5	636	636	10	0	0	0.5	424	0	0.7	424	0	1	424	353	3	70.7	71	5	0	0	10	0	0	0.01415
01:20:00	0.5	1496608	1338940	0.7	157668	111237	1	46431	45159	3	1272	1060	5	212	212	10	0	0	0.5	353.4	0	0.7	353.4	0	1	353.4	353	3	0	0	5	0	0	10	0	0	0.01415
01:30:00	0.5	1430106	1272721	0.7	157385	109470	1	47915	46926	3	989	848	5	141	141	10	0	0	0.5	141.3	0	0.7	141.3	0	1	141.3	141	3	0	0	5	0	0	10	0	0	0.01415
01:40:00	0.5	1429611	1273569	0.7	156042	110177	1	45866	44806	3	1060	707	5	353	353	10	0	0	0.5	353.4	0	0.7	353.4	0	1	353.4	353	3	0	0	5	0	0	10	0	0	0.01415
01:50:00	0.5	1406572	1245371	0.7	161201	112438	1	48763	47491	3	1272	1131	5	141	141	10	0	0	0.5	353.4	0	0.7	353.4	0	1	353.4	353	3	0	0	5	0	0	10	0	0	0.01415
02:00:00	0.5	1472650	1302827	0.7	169823	119717	1	50106	48905	3	1201	1131	5	71	71	10	0	0	0.5	353.4	0	0.7	353.4	0	1	353.4	283	3	70.7	71	5	0	0	10	0	0	0.01415
Speed	0.7 m/s
Modèle:	9510-BD-P
No série:	95101613002
Version d'Application:	3.0.0.0
Dernière Calibration:	2017-10-16
Calibration:	2018-10-16
Version Firmware:	1.3
Version d'Algorithme	7002622
Ethernet IP:	0.0.0.0
USB IP:	169.254.106.45
Débit (m3 / Min)	0.0283
Tailles Seuil (µm)	0.5	0.7	1	3	5	10
Sampling time	Ca1 Taille (µm)	T-CNT Ca1 Cumul (# / m3)	T-CNT Ca1 Diff (# / m3)	Ca2 Taille (µm)	T-CNT Ca2 Cumul (# / m3)	T-CNT Ca2 Diff (# / m3)	Ca3 Taille (µm)	T-CNT Ca3 Cumul (# / m3)	T-CNT Ca3 Diff (# / m3)	Ca4 Taille (µm)	T-CNT Ca4 Cumul (# / m3)	T-CNT Ca4 Diff (# / m3)	Ca5 Taille (µm)	T-CNT Ca5 Cumul (# / m3)	T-CNT Ca5 Diff (# / m3)	Ca6 Taille (µm)	T-CNT Ca6 Cumul (# / m3)	T-CNT Ca6 Diff (# / m3)	Ca1 Taille (µm)	V-CNT Ca1 Cumul (# / m3)	V-CNT Ca1 Diff (# / m3)	Ca2 Taille (µm)	V-CNT Ca2 Cumul (# / m3)	V-CNT Ca2 Diff (# / m3)	Ca3 Taille (µm)	V-CNT Ca3 Cumul (# / m3)	V-CNT Ca3 Diff (# / m3)	Ca4 Taille (µm)	V-CNT Ca4 Cumul (# / m3)	V-CNT Ca4 Diff (# / m3)	Ca5 Taille (µm)	V-CNT Ca5 Cumul (# / m3)	V-CNT Ca5 Diff (# / m3)	Ca6 Taille (µm)	V-CNT Ca6 Cumul (# / m3)	V-CNT Ca6 Diff (# / m3)	Volume (m3)
00:00:00	0.5	5294558	3963958	0.7	1330601	602898	1	727703	657032	3	70671	55265	5	15406	13922	10	1484	1484	0.5	14417	0	0.7	14417	0	1	14417	10106	3	4311	3675	5	636	565	10	70.7	71	0.01415
00:10:00	0.5	3696254	3155760	0.7	540495	361131	1	179364	174770	3	4594	4099	5	495	424	10	71	71	0.5	1201.4	0	0.7	1201.4	0	1	1201.4	1060	3	141.3	141	5	0	0	10	0	0	0.01415
00:20:00	0.5	3332580	2918375	0.7	414205	304452	1	109753	107633	3	2120	1696	5	424	424	10	0	0	0.5	424	0	0.7	424	0	1	424	353	3	70.7	71	5	0	0	10	0	0	0.01415
00:30:00	0.5	3242332	2859435	0.7	382898	286926	1	95972	94982	3	989	707	5	283	283	10	0	0	0.5	212	0	0.7	212	0	1	212	212	3	0	0	5	0	0	10	0	0	0.01415
00:40:00	0.5	3246784	2869470	0.7	377315	283251	1	94064	93781	3	283	141	5	141	141	10	0	0	0.5	70.7	0	0.7	70.7	0	1	70.7	71	3	0	0	5	0	0	10	0	0	0.01415
00:50:00	0.5	3240424	2874276	0.7	366148	276466	1	89682	88693	3	989	848	5	141	141	10	0	0	0.5	353.4	0	0.7	353.4	0	1	353.4	353	3	0	0	5	0	0	10	0	0	0.01415
01:00:00	0.5	3227420	2844806	0.7	382615	289894	1	92721	91943	3	777	707	5	71	71	10	0	0	0.5	282.7	0	0.7	282.7	0	1	282.7	283	3	0	0	5	0	0	10	0	0	0.01415
01:10:00	0.5	3302686	2927279	0.7	375406	284170	1	91237	90530	3	707	707	5	0	0	10	0	0	0.5	70.7	0	0.7	70.7	0	1	70.7	71	3	0	0	5	0	0	10	0	0	0.01415
01:20:00	0.5	3261696	2884735	0.7	376961	288481	1	88481	87633	3	848	848	5	0	0	10	0	0	0.5	353.4	0	0.7	353.4	0	1	353.4	353	3	0	0	5	0	0	10	0	0	0.01415
01:30:00	0.5	3259859	2894912	0.7	364947	280565	1	84382	84028	3	353	353	5	0	0	10	0	0	0.5	282.7	0	0.7	282.7	0	1	282.7	283	3	0	0	5	0	0	10	0	0	0.01415
01:40:00	0.5	3233074	2864170	0.7	368905	283816	1	85088	84735	3	353	353	5	0	0	10	0	0	0.5	282.7	0	0.7	282.7	0	1	282.7	283	3	0	0	5	0	0	10	0	0	0.01415
01:50:00	0.5	3280424	2916537	0.7	363887	278516	1	85371	84523	3	848	777	5	71	71	10	0	0	0.5	141.3	0	0.7	141.3	0	1	141.3	141	3	0	0	5	0	0	10	0	0	0.01415
02:00:00	0.5	3242403	2881838	0.7	360565	280353	1	80212	79081	3	1131	1060	5	71	71	10	0	0	0.5	282.7	0	0.7	282.7	0	1	282.7	283	3	0	0	5	0	0	10	0	0	0.01415
Speed	0.7 m/s
Modèle:	9510-BD-P
No série:	95101613002
Version d'Application:	3.0.0.0
Dernière Calibration:	2017-10-16
Calibration:	2018-10-16
Version Firmware:	1.3
Version d'Algorithme	7002622
Ethernet IP:	0.0.0.0
USB IP:	169.254.106.45
Débit (m3 / Min)	0.0283
Tailles Seuil (µm)	0.5	0.7	1	3	5	10
Sampling time	Ca1 Taille (µm)	T-CNT Ca1 Cumul (# / m3)	T-CNT Ca1 Diff (# / m3)	Ca2 Taille (µm)	T-CNT Ca2 Cumul (# / m3)	T-CNT Ca2 Diff (# / m3)	Ca3 Taille (µm)	T-CNT Ca3 Cumul (# / m3)	T-CNT Ca3 Diff (# / m3)	Ca4 Taille (µm)	T-CNT Ca4 Cumul (# / m3)	T-CNT Ca4 Diff (# / m3)	Ca5 Taille (µm)	T-CNT Ca5 Cumul (# / m3)	T-CNT Ca5 Diff (# / m3)	Ca6 Taille (µm)	T-CNT Ca6 Cumul (# / m3)	T-CNT Ca6 Diff (# / m3)	Ca1 Taille (µm)	V-CNT Ca1 Cumul (# / m3)	V-CNT Ca1 Diff (# / m3)	Ca2 Taille (µm)	V-CNT Ca2 Cumul (# / m3)	V-CNT Ca2 Diff (# / m3)	Ca3 Taille (µm)	V-CNT Ca3 Cumul (# / m3)	V-CNT Ca3 Diff (# / m3)	Ca4 Taille (µm)	V-CNT Ca4 Cumul (# / m3)	V-CNT Ca4 Diff (# / m3)	Ca5 Taille (µm)	V-CNT Ca5 Cumul (# / m3)	V-CNT Ca5 Diff (# / m3)	Ca6 Taille (µm)	V-CNT Ca6 Cumul (# / m3)	V-CNT Ca6 Diff (# / m3)	Volume (m3)
00:00:00	0.5	5400057	3037466	0.7	2362591	1006974	1	1355618	1322669	3	32948	30403	5	2545	2545	10	0	0	0.5	15201.5	0	0.7	15201.5	0	1	15201.5	13363	3	1838.3	1838	5	0	0	10	0	0	0.0141434
00:10:00	0.5	3187067	2037739	0.7	1149329	579788	1	569541	560848	3	8693	7774	5	919	777	10	141	141	0.5	3604.2	0	0.7	3604.2	0	1	3604.2	3463	3	141.3	71	5	70.7	71	10	0	0	0.01415
00:20:00	0.5	2449258	1645300	0.7	803958	421272	1	382686	377951	3	4735	4099	5	636	565	10	71	71	0.5	1837.5	0	0.7	1837.5	0	1	1837.5	1767	3	70.7	71	5	0	0	10	0	0	0.01415
00:30:00	0.5	2194276	1498587	0.7	695689	387421	1	308269	304099	3	4170	3675	5	495	495	10	0	0	0.5	1342.8	0	0.7	1342.8	0	1	1342.8	1131	3	212	212	5	0	0	10	0	0	0.01415
00:40:00	0.5	2010035	1413357	0.7	596678	339223	1	257456	254629	3	2827	2686	5	141	141	10	0	0	0.5	1201.4	0	0.7	1201.4	0	1	1201.4	1131	3	70.7	71	5	0	0	10	0	0	0.01415
00:50:00	0.5	1982827	1388481	0.7	594346	343251	1	251095	247067	3	4028	3604	5	424	424	10	0	0	0.5	848.1	0	0.7	848.1	0	1	848.1	777	3	70.7	71	5	0	0	10	0	0	0.01415
01:00:00	0.5	1966855	1404028	0.7	562827	333286	1	229541	227421	3	2120	1908	5	212	212	10	0	0	0.5	989.4	0	0.7	989.4	0	1	989.4	848	3	141.3	141	5	0	0	10	0	0	0.01415
01:10:00	0.5	1840424	1320636	0.7	519788	316608	1	203180	200565	3	2615	2473	5	141	141	10	0	0	0.5	989.4	0	0.7	989.4	0	1	989.4	919	3	70.7	71	5	0	0	10	0	0	0.01415
01:20:00	0.5	1822050	1324806	0.7	497244	304806	1	192438	189894	3	2544	1979	5	565	495	10	71	71	0.5	1060.1	0	0.7	1060.1	0	1	1060.1	1060	3	0	0	5	0	0	10	0	0	0.01415
01:30:00	0.5	1697385	1237456	0.7	459929	285371	1	174558	172226	3	2332	2049	5	283	283	10	0	0	0.5	777.4	0	0.7	777.4	0	1	777.4	707	3	70.7	71	5	0	0	10	0	0	0.01415
01:40:00	0.5	1581908	1156890	0.7	425018	264735	1	160283	158728	3	1555	1343	5	212	212	10	0	0	0.5	353.4	0	0.7	353.4	0	1	353.4	353	3	0	0	5	0	0	10	0	0	0.01415
01:50:00	0.5	1509117	1104735	0.7	404382	250601	1	153781	152014	3	1767	1696	5	71	71	10	0	0	0.5	353.4	0	0.7	353.4	0	1	353.4	353	3	0	0	5	0	0	10	0	0	0.01415
02:00:00	0.5	1478869	1088905	0.7	389965	247915	1	142050	140283	3	1767	1625	5	141	71	10	71	71	0.5	989.4	0	0.7	989.4	0	1	989.4	989	3	0	0	5	0	0	10	0	0	0.01415
Speed	1 - 1.2 m/s
Modèle:	9510-BD-P
No série:	95101613002
Version d'Application:	3.0.0.0
Dernière Calibration:	2017-10-16
Calibration:	2018-10-16
Version Firmware:	1.3
Version d'Algorithme	7002622
Ethernet IP:	0.0.0.0
USB IP:	169.254.106.45
Débit (m3 / Min)	0.0283
Tailles Seuil (µm)	0.5	0.7	1	3	5	10
Sampling time	Ca1 Taille (µm)	T-CNT Ca1 Cumul (# / m3)	T-CNT Ca1 Diff (# / m3)	Ca2 Taille (µm)	T-CNT Ca2 Cumul (# / m3)	T-CNT Ca2 Diff (# / m3)	Ca3 Taille (µm)	T-CNT Ca3 Cumul (# / m3)	T-CNT Ca3 Diff (# / m3)	Ca4 Taille (µm)	T-CNT Ca4 Cumul (# / m3)	T-CNT Ca4 Diff (# / m3)	Ca5 Taille (µm)	T-CNT Ca5 Cumul (# / m3)	T-CNT Ca5 Diff (# / m3)	Ca6 Taille (µm)	T-CNT Ca6 Cumul (# / m3)	T-CNT Ca6 Diff (# / m3)	Ca1 Taille (µm)	V-CNT Ca1 Cumul (# / m3)	V-CNT Ca1 Diff (# / m3)	Ca2 Taille (µm)	V-CNT Ca2 Cumul (# / m3)	V-CNT Ca2 Diff (# / m3)	Ca3 Taille (µm)	V-CNT Ca3 Cumul (# / m3)	V-CNT Ca3 Diff (# / m3)	Ca4 Taille (µm)	V-CNT Ca4 Cumul (# / m3)	V-CNT Ca4 Diff (# / m3)	Ca5 Taille (µm)	V-CNT Ca5 Cumul (# / m3)	V-CNT Ca5 Diff (# / m3)	Ca6 Taille (µm)	V-CNT Ca6 Cumul (# / m3)	V-CNT Ca6 Diff (# / m3)	Volume (m3)
0:00:00	0.5	3010106	1682120	0.7	1327986	505724	1	822262	783534	3	38728	34205	5	4523	4452	10	71	71	0.5	18445.2	0	0.7	18445.2	0	1	18445.2	15406	3	3038.9	2968	5	70.7	71	10	0	0	0.01415
0:04:30	0.5	2319223	1354417	0.7	964806	390601	1	574205	544947	3	29258	25866	5	3392	3392	10	0	0	0.5	12014.1	0	0.7	12014.1	0	1	12014.1	10106	3	1908.1	1696	5	212	212	10	0	0	0.01415
0:09:00	0.5	1829894	1114064	0.7	715830	294700	1	421131	400777	3	20353	17951	5	2403	2403	10	0	0	0.5	6784.5	0	0.7	6784.5	0	1	6784.5	5795	3	989.4	919	5	70.7	71	10	0	0	0.01415
0:13:30	0.5	1489823	919223	0.7	570601	244099	1	326502	312014	3	14488	12862	5	1625	1625	10	0	0	0.5	5583	0	0.7	5583	0	1	5583	4240	3	1342.8	1201	5	141.3	141	10	0	0	0.01415
0:18:00	0.5	1270671	817668	0.7	453004	200071	1	252933	242898	3	10035	8834	5	1201	1131	10	71	71	0.5	3180.2	0	0.7	3180.2	0	1	3180.2	2544	3	636	565	5	70.7	0	10	70.7	71	0.01415
0:22:30	0.5	1101272	733357	0.7	367915	164170	1	203746	194982	3	8763	7491	5	1272	1201	10	71	71	0.5	2685.5	0	0.7	2685.5	0	1	2685.5	2191	3	494.7	424	5	70.7	71	10	0	0	0.01415
0:27:00	0.5	992509	681696	0.7	310813	146431	1	164382	158445	3	5936	5300	5	636	565	10	71	71	0.5	1766.8	0	0.7	1766.8	0	1	1766.8	1343	3	424	424	5	0	0	10	0	0	0.01415
0:31:30	0.5	904170	624735	0.7	279435	134558	1	144876	139223	3	5654	4876	5	777	777	10	0	0	0.5	1201.4	0	0.7	1201.4	0	1	1201.4	1060	3	141.3	141	5	0	0	10	0	0	0.01415
0:36:00	0.5	839788	596396	0.7	243392	115265	1	128127	122898	3	5230	4947	5	283	283	10	0	0	0.5	1413.4	0	0.7	1413.4	0	1	1413.4	1201	3	212	141	5	70.7	71	10	0	0	0.01415
0:40:30	0.5	823039	581060	0.7	241979	117597	1	124382	119011	3	5371	4240	5	1131	919	10	212	212	0.5	1130.7	0	0.7	1130.7	0	1	1130.7	919	3	212	141	5	70.7	0	10	70.7	71	0.01415
Speed	1 - 1.2 m/s
Modèle:	9510-BD-P
No série:	95101613002
Version d'Application:	3.0.0.0
Dernière Calibration:	2017-10-16
Calibration:	2018-10-16
Version Firmware:	1.3
Version d'Algorithme	7002622
Ethernet IP:	0.0.0.0
USB IP:	169.254.106.45
Débit (m3 / Min)	0.0283
Tailles Seuil (µm)	0.5	0.7	1	3	5	10
Sampling time	Ca1 Taille (µm)	T-CNT Ca1 Cumul (# / m3)	T-CNT Ca1 Diff (# / m3)	Ca2 Taille (µm)	T-CNT Ca2 Cumul (# / m3)	T-CNT Ca2 Diff (# / m3)	Ca3 Taille (µm)	T-CNT Ca3 Cumul (# / m3)	T-CNT Ca3 Diff (# / m3)	Ca4 Taille (µm)	T-CNT Ca4 Cumul (# / m3)	T-CNT Ca4 Diff (# / m3)	Ca5 Taille (µm)	T-CNT Ca5 Cumul (# / m3)	T-CNT Ca5 Diff (# / m3)	Ca6 Taille (µm)	T-CNT Ca6 Cumul (# / m3)	T-CNT Ca6 Diff (# / m3)	Ca1 Taille (µm)	V-CNT Ca1 Cumul (# / m3)	V-CNT Ca1 Diff (# / m3)	Ca2 Taille (µm)	V-CNT Ca2 Cumul (# / m3)	V-CNT Ca2 Diff (# / m3)	Ca3 Taille (µm)	V-CNT Ca3 Cumul (# / m3)	V-CNT Ca3 Diff (# / m3)	Ca4 Taille (µm)	V-CNT Ca4 Cumul (# / m3)	V-CNT Ca4 Diff (# / m3)	Ca5 Taille (µm)	V-CNT Ca5 Cumul (# / m3)	V-CNT Ca5 Diff (# / m3)	Ca6 Taille (µm)	V-CNT Ca6 Cumul (# / m3)	V-CNT Ca6 Diff (# / m3)	Volume (m3)
0:00:00	0.5	3227324	1664155	0.7	1563168	584845	1	978324	938226	3	40098	36632	5	3465	3324	10	141	141	0.5	24963.7	0	0.7	24963.7	0	1	24963.7	22347	3	2616.6	2546	5	70.7	71	10	0	0	0.0141405
0:04:30	0.5	2330813	1279717	0.7	1051095	416961	1	634134	607209	3	26926	23887	5	3039	3039	10	0	0	0.5	13639.6	0	0.7	13639.6	0	1	13639.6	12014	3	1625.4	1484	5	141.3	141	10	0	0	0.01415
0:09:00	0.5	1843675	1062827	0.7	780848	317880	1	462968	445795	3	17173	15689	5	1484	1413	10	71	71	0.5	9752.7	0	0.7	9752.7	0	1	9752.7	8127	3	1625.4	1555	5	70.7	71	10	0	0	0.01415
0:13:30	0.5	1533074	922898	0.7	610177	257951	1	352226	340989	3	11237	10177	5	1060	1060	10	0	0	0.5	6148.4	0	0.7	6148.4	0	1	6148.4	5442	3	706.7	565	5	141.3	141	10	0	0	0.01415
0:18:00	0.5	1294770	816184	0.7	478587	215477	1	263110	255336	3	7774	6431	5	1343	1201	10	141	141	0.5	3180.2	0	0.7	3180.2	0	1	3180.2	2898	3	282.7	283	5	0	0	10	0	0	0.01415
0:22:30	0.5	1124594	735265	0.7	389329	169682	1	219647	210813	3	8834	7633	5	1201	1131	10	71	71	0.5	1766.8	0	0.7	1766.8	0	1	1766.8	1696	3	70.7	71	5	0	0	10	0	0	0.01415
0:27:00	0.5	1032721	689046	0.7	343675	155830	1	187845	179011	3	8834	7562	5	1272	1272	10	0	0	0.5	1342.8	0	0.7	1342.8	0	1	1342.8	1201	3	141.3	71	5	70.7	71	10	0	0	0.01415
0:31:30	0.5	975618	666643	0.7	308975	144452	1	164523	157385	3	7138	6290	5	848	848	10	0	0	0.5	1413.4	0	0.7	1413.4	0	1	1413.4	1272	3	141.3	141	5	0	0	10	0	0	0.01415
0:36:00	0.5	952580	659717	0.7	292862	133004	1	159859	151944	3	7915	6148	5	1767	1767	10	0	0	0.5	918.7	0	0.7	918.7	0	1	918.7	707	3	212	141	5	70.7	71	10	0	0	0.01415
0:40:30	0.5	923039	647915	0.7	275124	125936	1	149187	140424	3	8763	7067	5	1696	1555	10	141	141	0.5	1342.8	0	0.7	1342.8	0	1	1342.8	1131	3	212	212	5	0	0	10	0	0	0.01415
Speed	1 - 1.2 m/s
Modèle:	9510-BD-P
No série:	95101613002
Version d'Application:	3.0.0.0
Dernière Calibration:	2017-10-16
Calibration:	2018-10-16
Version Firmware:	1.3
Version d'Algorithme	7002622
Ethernet IP:	0.0.0.0
USB IP:	169.254.106.45
Débit (m3 / Min)	0.0283
Tailles Seuil (µm)	0.5	0.7	1	3	5	10
Sampling time	Ca1 Taille (µm)	T-CNT Ca1 Cumul (# / m3)	T-CNT Ca1 Diff (# / m3)	Ca2 Taille (µm)	T-CNT Ca2 Cumul (# / m3)	T-CNT Ca2 Diff (# / m3)	Ca3 Taille (µm)	T-CNT Ca3 Cumul (# / m3)	T-CNT Ca3 Diff (# / m3)	Ca4 Taille (µm)	T-CNT Ca4 Cumul (# / m3)	T-CNT Ca4 Diff (# / m3)	Ca5 Taille (µm)	T-CNT Ca5 Cumul (# / m3)	T-CNT Ca5 Diff (# / m3)	Ca6 Taille (µm)	T-CNT Ca6 Cumul (# / m3)	T-CNT Ca6 Diff (# / m3)	Ca1 Taille (µm)	V-CNT Ca1 Cumul (# / m3)	V-CNT Ca1 Diff (# / m3)	Ca2 Taille (µm)	V-CNT Ca2 Cumul (# / m3)	V-CNT Ca2 Diff (# / m3)	Ca3 Taille (µm)	V-CNT Ca3 Cumul (# / m3)	V-CNT Ca3 Diff (# / m3)	Ca4 Taille (µm)	V-CNT Ca4 Cumul (# / m3)	V-CNT Ca4 Diff (# / m3)	Ca5 Taille (µm)	V-CNT Ca5 Cumul (# / m3)	V-CNT Ca5 Diff (# / m3)	Ca6 Taille (µm)	V-CNT Ca6 Cumul (# / m3)	V-CNT Ca6 Diff (# / m3)	Volume (m3)
0:00:00	0.5	2920071	1527279	0.7	1392792	481979	1	910813	839929	3	70883	63392	5	7491	7420	10	71	71	0.5	28551.2	0	0.7	28551.2	0	1	28551.2	22544	3	6007.1	5442	5	565.4	565	10	0	0	0.01415
0:04:30	0.5	2372368	1329682	0.7	1042686	383251	1	659435	616254	3	43180	37809	5	5371	5230	10	141	141	0.5	19010.6	0	0.7	19010.6	0	1	19010.6	14629	3	4381.6	4170	5	212	212	10	0	0	0.01415
0:09:00	0.5	1976184	1161272	0.7	814912	304947	1	509965	480000	3	29965	26219	5	3746	3604	10	141	141	0.5	11519.4	0	0.7	11519.4	0	1	11519.4	9258	3	2261.5	2191	5	70.7	0	10	70.7	71	0.01415
0:13:30	0.5	1628198	1019081	0.7	609117	249823	1	359293	339859	3	19435	17668	5	1767	1767	10	0	0	0.5	8480.6	0	0.7	8480.6	0	1	8480.6	6643	3	1837.5	1837	5	0	0	10	0	0	0.01415
0:18:00	0.5	1442898	928551	0.7	514346	215760	1	298587	283887	3	14700	13004	5	1696	1555	10	141	141	0.5	4664.3	0	0.7	4664.3	0	1	4664.3	3463	3	1201.4	1201	5	0	0	10	0	0	0.01415
0:22:30	0.5	1272156	853286	0.7	418869	183675	1	235194	224382	3	10813	9399	5	1413	1413	10	0	0	0.5	2473.5	0	0.7	2473.5	0	1	2473.5	1908	3	565.4	565	5	0	0	10	0	0	0.01415
0:27:00	0.5	1170742	812297	0.7	358445	166360	1	192085	184806	3	7279	6855	5	424	424	10	0	0	0.5	1978.8	0	0.7	1978.8	0	1	1978.8	1837	3	141.3	141	5	0	0	10	0	0	0.01415
0:31:30	0.5	1094982	778375	0.7	316608	143534	1	173074	165654	3	7420	6502	5	919	919	10	0	0	0.5	918.7	0	0.7	918.7	0	1	918.7	777	3	141.3	141	5	0	0	10	0	0	0.01415
0:36:00	0.5	1053286	758799	0.7	294488	136820	1	157668	149894	3	7774	5724	5	2049	1908	10	141	141	0.5	1413.4	0	0.7	1413.4	0	1	1413.4	1131	3	282.7	71	5	212	212	10	0	0	0.01415
0:40:30	0.5	1023463	750247	0.7	273216	130318	1	142898	138445	3	4452	4311	5	141	141	10	0	0	0.5	918.7	0	0.7	918.7	0	1	918.7	777	3	141.3	141	5	0	0	10	0	0	0.01415
Speed	2 - 2.2 m/s
Modèle:	9510-BD-P
No série:	95101613002
Version d'Application:	3.0.0.0
Dernière Calibration:	2017-10-16
Calibration:	2018-10-16
Version Firmware:	1.3
Version d'Algorithme	7002622
Ethernet IP:	0.0.0.0
USB IP:	169.254.106.45
Débit (m3 / Min)	0.0283
Tailles Seuil (µm)	0.5	0.7	1	3	5	10
Sampling time	Ca1 Taille (µm)	T-CNT Ca1 Cumul (# / m3)	T-CNT Ca1 Diff (# / m3)	Ca2 Taille (µm)	T-CNT Ca2 Cumul (# / m3)	T-CNT Ca2 Diff (# / m3)	Ca3 Taille (µm)	T-CNT Ca3 Cumul (# / m3)	T-CNT Ca3 Diff (# / m3)	Ca4 Taille (µm)	T-CNT Ca4 Cumul (# / m3)	T-CNT Ca4 Diff (# / m3)	Ca5 Taille (µm)	T-CNT Ca5 Cumul (# / m3)	T-CNT Ca5 Diff (# / m3)	Ca6 Taille (µm)	T-CNT Ca6 Cumul (# / m3)	T-CNT Ca6 Diff (# / m3)	Ca1 Taille (µm)	V-CNT Ca1 Cumul (# / m3)	V-CNT Ca1 Diff (# / m3)	Ca2 Taille (µm)	V-CNT Ca2 Cumul (# / m3)	V-CNT Ca2 Diff (# / m3)	Ca3 Taille (µm)	V-CNT Ca3 Cumul (# / m3)	V-CNT Ca3 Diff (# / m3)	Ca4 Taille (µm)	V-CNT Ca4 Cumul (# / m3)	V-CNT Ca4 Diff (# / m3)	Ca5 Taille (µm)	V-CNT Ca5 Cumul (# / m3)	V-CNT Ca5 Diff (# / m3)	Ca6 Taille (µm)	V-CNT Ca6 Cumul (# / m3)	V-CNT Ca6 Diff (# / m3)	Volume (m3)
0:00:00	0.5	2012085	1119293	0.7	892792	338657	1	554134	520212	3	33922	29117	5	4806	4735	10	71	71	0.5	16042.4	0	0.7	16042.4	0	1	16042.4	13357	3	2685.5	2686	5	0	0	10	0	0	0.01415
0:04:30	0.5	1397597	820989	0.7	576608	224240	1	352368	332509	3	19859	17668	5	2191	2191	10	0	0	0.5	10388.7	0	0.7	10388.7	0	1	10388.7	8622	3	1766.8	1625	5	141.3	141	10	0	0	0.01415
0:09:00	0.5	1077244	688905	0.7	388339	162403	1	225936	215618	3	10318	9187	5	1131	1060	10	71	71	0.5	6219.1	0	0.7	6219.1	0	1	6219.1	5300	3	918.7	777	5	141.3	141	10	0	0	0.01415
0:13:30	0.5	866219	576961	0.7	289258	125512	1	163746	156184	3	7562	6996	5	565	495	10	71	71	0.5	3392.2	0	0.7	3392.2	0	1	3392.2	2827	3	565.4	495	5	70.7	0	10	70.7	71	0.01415
0:18:00	0.5	743816	523463	0.7	220353	104876	1	115477	110247	3	5230	4311	5	919	919	10	0	0	0.5	1978.8	0	0.7	1978.8	0	1	1978.8	1625	3	353.4	353	5	0	0	10	0	0	0.01415
0:22:30	0.5	659435	481908	0.7	177527	85795	1	91731	88057	3	3675	3251	5	424	353	10	71	71	0.5	1272.1	0	0.7	1272.1	0	1	1272.1	1272	3	0	0	5	0	0	10	0	0	0.01415
0:27:00	0.5	616396	456820	0.7	159576	79293	1	80283	77102	3	3180	2827	5	353	283	10	71	71	0.5	989.4	0	0.7	989.4	0	1	989.4	848	3	141.3	141	5	0	0	10	0	0	0.01415
0:31:30	0.5	562544	430601	0.7	131944	68057	1	63887	61131	3	2756	2261	5	495	495	10	0	0	0.5	777.4	0	0.7	777.4	0	1	777.4	777	3	0	0	5	0	0	10	0	0	0.01415
0:36:00	0.5	528975	412226	0.7	116749	61696	1	55053	53145	3	1908	1343	5	565	565	10	0	0	0.5	141.3	0	0.7	141.3	0	1	141.3	141	3	0	0	5	0	0	10	0	0	0.01415
0:40:30	0.5	502615	395053	0.7	107562	56749	1	50813	48622	3	2191	1767	5	424	353	10	71	71	0.5	212	0	0.7	212	0	1	212	212	3	0	0	5	0	0	10	0	0	0.01415
Speed	2 - 2.2 m/s
Modèle:	9510-BD-P
No série:	95101613002
Version d'Application:	3.0.0.0
Dernière Calibration:	2017-10-16
Calibration:	2018-10-16
Version Firmware:	1.3
Version d'Algorithme	7002622
Ethernet IP:	0.0.0.0
USB IP:	169.254.106.45
Débit (m3 / Min)	0.0283
Tailles Seuil (µm)	0.5	0.7	1	3	5	10
Sampling time	Ca1 Taille (µm)	T-CNT Ca1 Cumul (# / m3)	T-CNT Ca1 Diff (# / m3)	Ca2 Taille (µm)	T-CNT Ca2 Cumul (# / m3)	T-CNT Ca2 Diff (# / m3)	Ca3 Taille (µm)	T-CNT Ca3 Cumul (# / m3)	T-CNT Ca3 Diff (# / m3)	Ca4 Taille (µm)	T-CNT Ca4 Cumul (# / m3)	T-CNT Ca4 Diff (# / m3)	Ca5 Taille (µm)	T-CNT Ca5 Cumul (# / m3)	T-CNT Ca5 Diff (# / m3)	Ca6 Taille (µm)	T-CNT Ca6 Cumul (# / m3)	T-CNT Ca6 Diff (# / m3)	Ca1 Taille (µm)	V-CNT Ca1 Cumul (# / m3)	V-CNT Ca1 Diff (# / m3)	Ca2 Taille (µm)	V-CNT Ca2 Cumul (# / m3)	V-CNT Ca2 Diff (# / m3)	Ca3 Taille (µm)	V-CNT Ca3 Cumul (# / m3)	V-CNT Ca3 Diff (# / m3)	Ca4 Taille (µm)	V-CNT Ca4 Cumul (# / m3)	V-CNT Ca4 Diff (# / m3)	Ca5 Taille (µm)	V-CNT Ca5 Cumul (# / m3)	V-CNT Ca5 Diff (# / m3)	Ca6 Taille (µm)	V-CNT Ca6 Cumul (# / m3)	V-CNT Ca6 Diff (# / m3)	Volume (m3)
0:00:00	0.5	1447844	797597	0.7	650247	222898	1	427350	388127	3	39223	34346	5	4876	4594	10	283	283	0.5	16113.1	0	0.7	16113.1	0	1	16113.1	12367	3	3745.6	3322	5	424	424	10	0	0	0.01415
0:04:30	0.5	1135830	669541	0.7	466290	175760	1	290530	268763	3	21767	19364	5	2403	2403	10	0	0	0.5	11024.7	0	0.7	11024.7	0	1	11024.7	8481	3	2544.2	2332	5	212	212	10	0	0	0.01415
0:09:00	0.5	957597	607138	0.7	350459	143675	1	206785	194982	3	11802	10813	5	989	989	10	0	0	0.5	6713.8	0	0.7	6713.8	0	1	6713.8	5088	3	1625.4	1625	5	0	0	10	0	0	0.01415
0:13:30	0.5	799081	528269	0.7	270813	118233	1	152580	145018	3	7562	6290	5	1272	1272	10	0	0	0.5	3321.6	0	0.7	3321.6	0	1	3321.6	2686	3	636	636	5	0	0	10	0	0	0.01415
0:18:00	0.5	719435	496042	0.7	223392	101272	1	122120	116608	3	5512	4806	5	707	636	10	71	71	0.5	2332.2	0	0.7	2332.2	0	1	2332.2	2191	3	141.3	141	5	0	0	10	0	0	0.01415
0:22:30	0.5	641343	459576	0.7	181767	88551	1	93216	90035	3	3180	2756	5	424	424	10	0	0	0.5	1908.1	0	0.7	1908.1	0	1	1908.1	1767	3	141.3	141	5	0	0	10	0	0	0.01415
0:27:00	0.5	591731	432933	0.7	158799	78799	1	80000	76608	3	3392	2615	5	777	777	10	0	0	0.5	777.4	0	0.7	777.4	0	1	777.4	636	3	141.3	71	5	70.7	71	10	0	0	0.01415
0:31:30	0.5	528057	393216	0.7	134841	69046	1	65795	63110	3	2686	2261	5	424	353	10	71	71	0.5	636	0	0.7	636	0	1	636	636	3	0	0	5	0	0	10	0	0	0.01415
0:36:00	0.5	508622	386997	0.7	121625	64382	1	57244	54841	3	2403	2261	5	141	71	10	71	71	0.5	565.4	0	0.7	565.4	0	1	565.4	495	3	70.7	71	5	0	0	10	0	0	0.01415
0:40:30	0.5	483392	373004	0.7	110389	60141	1	50247	48622	3	1625	1484	5	141	141	10	0	0	0.5	565.4	0	0.7	565.4	0	1	565.4	495	3	70.7	71	5	0	0	10	0	0	0.01415
Speed	2 - 2.2 m/s
Modèle:	9510-BD-P
No série:	95101613002
Version d'Application:	3.0.0.0
Dernière Calibration:	2017-10-16
Calibration:	2018-10-16
Version Firmware:	1.3
Version d'Algorithme	7002622
Ethernet IP:	0.0.0.0
USB IP:	169.254.106.45
Débit (m3 / Min)	0.0283
Tailles Seuil (µm)	0.5	0.7	1	3	5	10
Sampling time	Ca1 Taille (µm)	T-CNT Ca1 Cumul (# / m3)	T-CNT Ca1 Diff (# / m3)	Ca2 Taille (µm)	T-CNT Ca2 Cumul (# / m3)	T-CNT Ca2 Diff (# / m3)	Ca3 Taille (µm)	T-CNT Ca3 Cumul (# / m3)	T-CNT Ca3 Diff (# / m3)	Ca4 Taille (µm)	T-CNT Ca4 Cumul (# / m3)	T-CNT Ca4 Diff (# / m3)	Ca5 Taille (µm)	T-CNT Ca5 Cumul (# / m3)	T-CNT Ca5 Diff (# / m3)	Ca6 Taille (µm)	T-CNT Ca6 Cumul (# / m3)	T-CNT Ca6 Diff (# / m3)	Ca1 Taille (µm)	V-CNT Ca1 Cumul (# / m3)	V-CNT Ca1 Diff (# / m3)	Ca2 Taille (µm)	V-CNT Ca2 Cumul (# / m3)	V-CNT Ca2 Diff (# / m3)	Ca3 Taille (µm)	V-CNT Ca3 Cumul (# / m3)	V-CNT Ca3 Diff (# / m3)	Ca4 Taille (µm)	V-CNT Ca4 Cumul (# / m3)	V-CNT Ca4 Diff (# / m3)	Ca5 Taille (µm)	V-CNT Ca5 Cumul (# / m3)	V-CNT Ca5 Diff (# / m3)	Ca6 Taille (µm)	V-CNT Ca6 Cumul (# / m3)	V-CNT Ca6 Diff (# / m3)	Volume (m3)
0:00:00	0.5	2458233	1423675	0.7	1034558	373498	1	661060	602756	3	58304	51943	5	6360	6219	10	141	141	0.5	21554.8	0	0.7	21554.8	0	1	21554.8	16466	3	5088.3	4876	5	212	212	10	0	0	0.01415
0:04:30	0.5	1841484	1168763	0.7	672721	270671	1	402050	377809	3	24240	21272	5	2968	2898	10	71	71	0.5	10883.4	0	0.7	10883.4	0	1	10883.4	8693	3	2190.8	2120	5	70.7	71	10	0	0	0.01415
0:09:00	0.5	1472862	993498	0.7	479364	204876	1	274488	257244	3	17244	15336	5	1908	1908	10	0	0	0.5	7137.8	0	0.7	7137.8	0	1	7137.8	6078	3	1060.1	1060	5	0	0	10	0	0	0.01415
0:13:30	0.5	1217456	852014	0.7	365442	166714	1	198728	187209	3	11519	10177	5	1343	1343	10	0	0	0.5	2897.5	0	0.7	2897.5	0	1	2897.5	2403	3	494.7	495	5	0	0	10	0	0	0.01415
0:18:00	0.5	998587	728622	0.7	269965	126643	1	143322	138233	3	5088	4806	5	283	283	10	0	0	0.5	1554.8	0	0.7	1554.8	0	1	1554.8	1555	3	0	0	5	0	0	10	0	0	0.01415
0:22:30	0.5	841413	631590	0.7	209823	105866	1	103958	99223	3	4735	4240	5	495	495	10	0	0	0.5	1908.1	0	0.7	1908.1	0	1	1908.1	1413	3	494.7	495	5	0	0	10	0	0	0.01415
0:27:00	0.5	706007	534064	0.7	171944	86855	1	85088	82403	3	2686	2615	5	71	71	10	0	0	0.5	706.7	0	0.7	706.7	0	1	706.7	565	3	141.3	141	5	0	0	10	0	0	0.01415
0:31:30	0.5	618163	475830	0.7	142332	76820	1	65512	63463	3	2049	1696	5	353	353	10	0	0	0.5	353.4	0	0.7	353.4	0	1	353.4	283	3	70.7	71	5	0	0	10	0	0	0.01415
0:36:00	0.5	564735	444028	0.7	120707	65512	1	55194	53922	3	1272	1060	5	212	212	10	0	0	0.5	636	0	0.7	636	0	1	636	636	3	0	0	5	0	0	10	0	0	0.01415
0:40:30	0.5	502898	394982	0.7	107915	60071	1	47845	46502	3	1343	1272	5	71	71	10	0	0	0.5	424	0	0.7	424	0	1	424	424	3	0	0	5	0	0	10	0	0	0.01415
Speed	3.9- 4.2 m/s
Modèle:	9510-BD-P
No série:	95101613002
Version d'Application:	3.0.0.0
Dernière Calibration:	2017-10-16
Calibration:	2018-10-16
Version Firmware:	1.3
Version d'Algorithme	7002622
Ethernet IP:	0.0.0.0
USB IP:	169.254.106.45
Débit (m3 / Min)	0.0283
Tailles Seuil (µm)	0.5	0.7	1	3	5	10
Sampling time	Ca1 Taille (µm)	T-CNT Ca1 Cumul (# / m3)	T-CNT Ca1 Diff (# / m3)	Ca2 Taille (µm)	T-CNT Ca2 Cumul (# / m3)	T-CNT Ca2 Diff (# / m3)	Ca3 Taille (µm)	T-CNT Ca3 Cumul (# / m3)	T-CNT Ca3 Diff (# / m3)	Ca4 Taille (µm)	T-CNT Ca4 Cumul (# / m3)	T-CNT Ca4 Diff (# / m3)	Ca5 Taille (µm)	T-CNT Ca5 Cumul (# / m3)	T-CNT Ca5 Diff (# / m3)	Ca6 Taille (µm)	T-CNT Ca6 Cumul (# / m3)	T-CNT Ca6 Diff (# / m3)	Ca1 Taille (µm)	V-CNT Ca1 Cumul (# / m3)	V-CNT Ca1 Diff (# / m3)	Ca2 Taille (µm)	V-CNT Ca2 Cumul (# / m3)	V-CNT Ca2 Diff (# / m3)	Ca3 Taille (µm)	V-CNT Ca3 Cumul (# / m3)	V-CNT Ca3 Diff (# / m3)	Ca4 Taille (µm)	V-CNT Ca4 Cumul (# / m3)	V-CNT Ca4 Diff (# / m3)	Ca5 Taille (µm)	V-CNT Ca5 Cumul (# / m3)	V-CNT Ca5 Diff (# / m3)	Ca6 Taille (µm)	V-CNT Ca6 Cumul (# / m3)	V-CNT Ca6 Diff (# / m3)	Volume (m3)
0:00:00	0.5	7268340	4040212	0.7	3228127	1192368	1	2035760	1916113	3	119647	96749	5	22898	21625	10	1272	1272	0.5	12579.5	0	0.7	12579.5	0	1	12579.5	10035	3	2544.2	2191	5	353.4	283	10	70.7	71	0.01415
0:04:30	0.5	5121555	2997738	0.7	2123816	870459	1	1253357	1204806	3	48551	40919	5	7633	7208	10	424	424	0.5	4311	0	0.7	4311	0	1	4311	3463	3	848.1	636	5	212	212	10	0	0	0.01415
0:09:00	0.5	4129188	2477738	0.7	1651449	711166	1	940283	917103	3	23180	20424	5	2756	2615	10	141	141	0.5	2968.2	0	0.7	2968.2	0	1	2968.2	2332	3	636	565	5	70.7	71	10	0	0	0.01415
0:13:30	0.5	3693357	2247774	0.7	1445583	623110	1	822474	807562	3	14912	13145	5	1767	1696	10	71	71	0.5	1060.1	0	0.7	1060.1	0	1	1060.1	1060	3	0	0	5	0	0	10	0	0	0.01415
0:18:00	0.5	3524947	2152509	0.7	1372438	599859	1	772580	759647	3	12933	11661	5	1272	1060	10	212	212	0.5	636	0	0.7	636	0	1	636	424	3	212	141	5	70.7	0	10	70.7	71	0.01415
0:22:30	0.5	3469965	2125442	0.7	1344523	593357	1	751166	740283	3	10883	9894	5	989	989	10	0	0	0.5	918.7	0	0.7	918.7	0	1	918.7	848	3	70.7	71	5	0	0	10	0	0	0.01415
0:27:00	0.5	3397950	2086290	0.7	1311661	583534	1	728127	718657	3	9470	8551	5	919	919	10	0	0	0.5	706.7	0	0.7	706.7	0	1	706.7	707	3	0	0	5	0	0	10	0	0	0.01415
0:31:30	0.5	3407844	2078445	0.7	1329399	594134	1	735265	723958	3	11307	10247	5	1060	1060	10	0	0	0.5	918.7	0	0.7	918.7	0	1	918.7	707	3	212	212	5	0	0	10	0	0	0.01415
0:36:00	0.5	3382332	2080000	0.7	1302332	571944	1	730389	720495	3	9894	9046	5	848	848	10	0	0	0.5	1201.4	0	0.7	1201.4	0	1	1201.4	1131	3	70.7	71	5	0	0	10	0	0	0.01415
0:40:30	0.5	3367632	2085512	0.7	1282120	585230	1	696891	686431	3	10459	9046	5	1413	1413	10	0	0	0.5	494.7	0	0.7	494.7	0	1	494.7	495	3	0	0	5	0	0	10	0	0	0.01415
Speed	3.9- 4.2 m/s
Modèle:	9510-BD-P
No série:	95101613002
Version d'Application:	3.0.0.0
Dernière Calibration:	2017-10-16
Calibration:	2018-10-16
Version Firmware:	1.3
Version d'Algorithme	7002622
Ethernet IP:	0.0.0.0
USB IP:	169.254.106.45
Débit (m3 / Min)	0.0283
Tailles Seuil (µm)	0.5	0.7	1	3	5	10
Sampling time	Ca1 Taille (µm)	T-CNT Ca1 Cumul (# / m3)	T-CNT Ca1 Diff (# / m3)	Ca2 Taille (µm)	T-CNT Ca2 Cumul (# / m3)	T-CNT Ca2 Diff (# / m3)	Ca3 Taille (µm)	T-CNT Ca3 Cumul (# / m3)	T-CNT Ca3 Diff (# / m3)	Ca4 Taille (µm)	T-CNT Ca4 Cumul (# / m3)	T-CNT Ca4 Diff (# / m3)	Ca5 Taille (µm)	T-CNT Ca5 Cumul (# / m3)	T-CNT Ca5 Diff (# / m3)	Ca6 Taille (µm)	T-CNT Ca6 Cumul (# / m3)	T-CNT Ca6 Diff (# / m3)	Ca1 Taille (µm)	V-CNT Ca1 Cumul (# / m3)	V-CNT Ca1 Diff (# / m3)	Ca2 Taille (µm)	V-CNT Ca2 Cumul (# / m3)	V-CNT Ca2 Diff (# / m3)	Ca3 Taille (µm)	V-CNT Ca3 Cumul (# / m3)	V-CNT Ca3 Diff (# / m3)	Ca4 Taille (µm)	V-CNT Ca4 Cumul (# / m3)	V-CNT Ca4 Diff (# / m3)	Ca5 Taille (µm)	V-CNT Ca5 Cumul (# / m3)	V-CNT Ca5 Diff (# / m3)	Ca6 Taille (µm)	V-CNT Ca6 Cumul (# / m3)	V-CNT Ca6 Diff (# / m3)	Volume (m3)
0:00:00	0.5	8851096	5160212	0.7	3690884	1451802	1	2239081	2095901	3	143180	118092	5	25088	22756	10	2332	2332	0.5	15830.4	0	0.7	15830.4	0	1	15830.4	11590	3	4240.3	3675	5	565.4	424	10	141.3	141	0.01415
0:04:30	0.5	5631096	3447562	0.7	2183534	922544	1	1260989	1209470	3	51519	42968	5	8551	8410	10	141	141	0.5	7349.8	0	0.7	7349.8	0	1	7349.8	5724	3	1625.4	1272	5	353.4	283	10	70.7	71	0.01415
0:09:00	0.5	4125866	2600354	0.7	1525512	671731	1	853781	832509	3	21272	18587	5	2686	2544	10	141	141	0.5	2544.2	0	0.7	2544.2	0	1	2544.2	2191	3	353.4	283	5	70.7	71	10	0	0	0.01415
0:13:30	0.5	3451096	2201060	0.7	1250035	587350	1	662686	650671	3	12014	11095	5	919	919	10	0	0	0.5	1201.4	0	0.7	1201.4	0	1	1201.4	1201	3	0	0	5	0	0	10	0	0	0.01415
0:18:00	0.5	3185371	2029823	0.7	1155548	535053	1	620495	609117	3	11378	10389	5	989	989	10	0	0	0.5	1342.8	0	0.7	1342.8	0	1	1342.8	989	3	353.4	283	5	70.7	71	10	0	0	0.01415
0:22:30	0.5	3105088	1988693	0.7	1116396	517739	1	598657	591307	3	7350	6784	5	565	495	10	71	71	0.5	424	0	0.7	424	0	1	424	424	3	0	0	5	0	0	10	0	0	0.01415
0:27:00	0.5	3083958	1982544	0.7	1101414	526360	1	575053	568905	3	6148	5371	5	777	777	10	0	0	0.5	424	0	0.7	424	0	1	424	424	3	0	0	5	0	0	10	0	0	0.01415
0:31:30	0.5	3059435	1953640	0.7	1105795	513004	1	592792	584735	3	8057	7208	5	848	848	10	0	0	0.5	494.7	0	0.7	494.7	0	1	494.7	495	3	0	0	5	0	0	10	0	0	0.01415
0:36:00	0.5	3142262	2024947	0.7	1117314	519364	1	597951	589258	3	8693	7774	5	919	919	10	0	0	0.5	494.7	0	0.7	494.7	0	1	494.7	424	3	70.7	71	5	0	0	10	0	0	0.01415
0:40:30	0.5	3161343	2027491	0.7	1133852	529894	1	603958	595830	3	8127	7350	5	777	777	10	0	0	0.5	706.7	0	0.7	706.7	0	1	706.7	707	3	0	0	5	0	0	10	0	0	0.01415
Speed	3.9- 4.2 m/s
Modèle:	9510-BD-P
No série:	95101613002
Version d'Application:	3.0.0.0
Dernière Calibration:	2017-10-16
Calibration:	2018-10-16
Version Firmware:	1.3
Version d'Algorithme	7002622
Ethernet IP:	0.0.0.0
USB IP:	169.254.106.45
Débit (m3 / Min)	0.0283
Tailles Seuil (µm)	0.5	0.7	1	3	5	10
Sampling time	Ca1 Taille (µm)	T-CNT Ca1 Cumul (# / m3)	T-CNT Ca1 Diff (# / m3)	Ca2 Taille (µm)	T-CNT Ca2 Cumul (# / m3)	T-CNT Ca2 Diff (# / m3)	Ca3 Taille (µm)	T-CNT Ca3 Cumul (# / m3)	T-CNT Ca3 Diff (# / m3)	Ca4 Taille (µm)	T-CNT Ca4 Cumul (# / m3)	T-CNT Ca4 Diff (# / m3)	Ca5 Taille (µm)	T-CNT Ca5 Cumul (# / m3)	T-CNT Ca5 Diff (# / m3)	Ca6 Taille (µm)	T-CNT Ca6 Cumul (# / m3)	T-CNT Ca6 Diff (# / m3)	Ca1 Taille (µm)	V-CNT Ca1 Cumul (# / m3)	V-CNT Ca1 Diff (# / m3)	Ca2 Taille (µm)	V-CNT Ca2 Cumul (# / m3)	V-CNT Ca2 Diff (# / m3)	Ca3 Taille (µm)	V-CNT Ca3 Cumul (# / m3)	V-CNT Ca3 Diff (# / m3)	Ca4 Taille (µm)	V-CNT Ca4 Cumul (# / m3)	V-CNT Ca4 Diff (# / m3)	Ca5 Taille (µm)	V-CNT Ca5 Cumul (# / m3)	V-CNT Ca5 Diff (# / m3)	Ca6 Taille (µm)	V-CNT Ca6 Cumul (# / m3)	V-CNT Ca6 Diff (# / m3)	Volume (m3)
0:00:00	0.5	5025230	2529399	0.7	2495830	780919	1	1714912	1555053	3	159859	128057	5	31802	28410	10	3392	3392	0.5	12296.8	0	0.7	12296.8	0	1	12296.8	7774	3	4523	3251	5	1272.1	919	10	353.4	353	0.01415
0:04:30	0.5	2790389	1672792	0.7	1117597	425654	1	691944	653145	3	38799	32155	5	6643	6431	10	212	212	0.5	2826.9	0	0.7	2826.9	0	1	2826.9	1837	3	989.4	777	5	212	71	10	141.3	141	0.01415
0:09:00	0.5	1694488	1130530	0.7	563958	244452	1	319505	307491	3	12014	10459	5	1555	1343	10	212	212	0.5	1696.1	0	0.7	1696.1	0	1	1696.1	1413	3	282.7	212	5	70.7	0	10	70.7	71	0.01415
0:13:30	0.5	1197526	858233	0.7	339293	157244	1	182050	175124	3	6926	6078	5	848	636	10	212	212	0.5	989.4	0	0.7	989.4	0	1	989.4	848	3	141.3	71	5	70.7	0	10	70.7	71	0.01415
0:18:00	0.5	969046	721413	0.7	247633	119081	1	128551	124664	3	3887	3251	5	636	565	10	71	71	0.5	141.3	0	0.7	141.3	0	1	141.3	141	3	0	0	5	0	0	10	0	0	0.01415
0:22:30	0.5	853852	633357	0.7	220495	105795	1	114700	110742	3	3958	3392	5	565	565	10	0	0	0.5	424	0	0.7	424	0	1	424	424	3	0	0	5	0	0	10	0	0	0.01415
0:27:00	0.5	828269	618516	0.7	209753	101979	1	107774	102191	3	5583	4735	5	848	777	10	71	71	0.5	70.7	0	0.7	70.7	0	1	70.7	0	3	70.7	71	5	0	0	10	0	0	0.01415
0:31:30	0.5	828339	604594	0.7	223746	102332	1	121413	115265	3	6148	5300	5	848	636	10	212	212	0.5	565.4	0	0.7	565.4	0	1	565.4	353	3	212	71	5	141.3	0	10	141.3	141	0.01415
0:36:00	0.5	804240	598021	0.7	206219	97032	1	109187	105159	3	4028	3675	5	353	283	10	71	71	0.5	636	0	0.7	636	0	1	636	424	3	212	141	5	70.7	0	10	70.7	71	0.01415
0:40:30	0.5	786855	581201	0.7	205654	97880	1	107774	104311	3	3463	3039	5	424	424	10	0	0	0.5	212	0	0.7	212	0	1	212	141	3	70.7	71	5	0	0	10	0	0	0.01415
